# Supplementary material for: Aurka-Bhlhe41 axis prevents premature aging-like microglial dysfunction and promotes remyelination
Source: Nat Commun. 2026 Mar 27;17:5238. doi: 10.1038/s41467-026-71014-w (PMC13260908; doi:10.1038/s41467-026-71014-w)
Supplement: Supplementary file 3 — Supplementary Data 1 [file 41467_2026_71014_MOESM3_ESM.xlsx]

## Sheet: Sheet1
Supplementary Data 1. Shared differentially expressed genes in Bhlhe41-dificient microglia
		Bhlhe40/Bhlhe41 double knockout (DKO) microglia (Podleśny-Drabiniok A et al. Nat Commun 2024)			Bhlhe41 knockout microglia
Gene ID	Gene Symbol	Fold change	P value	Adj. P value	Fold change	P value	Adj. P value
ENSMUSG00000020722.5	Cacng1	2589.29	2.56718e-06	0.000669229	35.102	1.55747e-09	8.83784e-05
ENSMUSG00000024529.13	Lox	39.9289	0.000114328	0.00567815	1.97332	0.00052611	0.019615
ENSMUSG00000030329.11	Pianp	26.5508	1.56441e-05	0.0017325	7.43857	2.5659e-05	0.00491898
ENSMUSG00000026437.11	Cdk18	22.3229	0.00462324	0.0452041	1.69864	0.000148422	0.010729
ENSMUSG00000030523.18	Trpm1	21.8141	0.00129844	0.0233539	3.83716	2.00708e-06	0.00147261
ENSMUSG00000021745.14	Ptprg	21.0018	0.00102689	0.0205204	2.0683	0.00300857	0.0455257
ENSMUSG00000029752.12	Asns	18.5716	2.25454e-05	0.00221168	3.11179	5.49341e-05	0.0067766
ENSMUSG00000073768.3	Olfr1330	17.5026	1.01036e-07	0.000149913	5.00503	1.73835e-05	0.00414465
ENSMUSG00000111259.2	Olfr1328	16.4346	0.00308359	0.0372352	2.87262	5.95351e-06	0.00250246
ENSMUSG00000026603.13	Smyd2	15.8004	0.000306313	0.0102766	1.54424	0.00287135	0.0442998
ENSMUSG00000035105.5	Egln3	12.8943	4.56967e-06	0.000864851	3.98408	0.00319491	0.0471396
ENSMUSG00000029321.1	Slc10a6	11.7918	0.00151259	0.0256125	2.56796	1.94306e-05	0.00429024
ENSMUSG00000044708.5	Kcnj10	11.1466	5.14334e-06	0.000885151	4.10276	6.7629e-06	0.002665
ENSMUSG00000003500.13	Impdh1	10.355	1.97716e-05	0.00202318	2.27032	0.000652605	0.021835
ENSMUSG00000062028.8	Irgc1	10.301	2.31285e-05	0.00223199	1.89366	0.000433787	0.0180356
ENSMUSG00000040907.15	Atp1a3	9.82231	0.000168031	0.00735987	1.52485	0.00120379	0.0288345
ENSMUSG00000046223.10	Plaur	9.21044	7.26321e-09	3.77357e-05	3.7493	3.278e-07	0.000704504
ENSMUSG00000038026.12	Kcnj9	9.16255	0.00435202	0.0440674	1.66575	0.000890427	0.0249764
ENSMUSG00000021986.8	Amer2	8.82519	4.15923e-05	0.00310503	1.53598	0.00218739	0.0387178
ENSMUSG00000036585.15	Fgf1	6.98357	2.54763e-06	0.000669229	2.9661	2.55326e-06	0.00159214
ENSMUSG00000059479.7	B3gnt8	5.85917	2.05221e-08	4.05997e-05	1.65462	0.000341706	0.0161315
ENSMUSG00000028463.14	Car9	5.33838	5.29469e-06	0.00089255	1.90969	1.02101e-05	0.00317204
ENSMUSG00000030785.8	Cox6a2	4.77456	0.00020696	0.00835871	1.72293	4.2899e-05	0.00610101
ENSMUSG00000004707.14	Ly9	4.46079	1.18616e-05	0.0014367	2.41795	2.53095e-05	0.00490167
ENSMUSG00000027843.13	Ptpn22	4.35002	1.60815e-08	3.81775e-05	1.89251	0.00150584	0.0321599
ENSMUSG00000022887.9	Masp1	4.29738	0.000100417	0.00531992	1.99235	4.51698e-05	0.00628225
ENSMUSG00000018428.15	Akap1	4.2916	4.84967e-06	0.000885151	1.90149	5.984e-05	0.00710381
ENSMUSG00000030134.11	Rasgef1a	4.11271	0.00302901	0.0369967	5.28568	0.00024219	0.0134604
ENSMUSG00000040883.17	Tmem205	3.93136	1.4976e-05	0.001693	2.18183	1.33152e-05	0.00359794
ENSMUSG00000034353.14	Ramp1	3.77232	6.31393e-07	0.000374731	1.73135	0.000105049	0.00912704
ENSMUSG00000051339.10	2900026A02Rik	3.43005	0.000121125	0.0059167	1.76446	0.00130706	0.0300287
ENSMUSG00000051343.11	Rab11fip5	3.26015	0.000598671	0.0155838	1.83487	0.000244575	0.0134742
ENSMUSG00000029822.15	Osbpl3	3.23812	5.2112e-05	0.00370401	2.33783	0.000457848	0.0184797
ENSMUSG00000030577.14	Cd22	3.18381	0.000530034	0.0146042	1.51528	0.0024609	0.0410248
ENSMUSG00000022537.18	Tmem44	3.12708	2.3806e-05	0.00227885	3.52527	9.74353e-07	0.00115187
ENSMUSG00000048126.16	Col6a3	3.08468	8.91487e-05	0.00500593	2.79326	2.30728e-06	0.0015224
ENSMUSG00000039699.13	Batf2	2.87093	0.000477457	0.0137226	1.68408	0.00153703	0.0324837
ENSMUSG00000015568.16	Lpl	2.86021	0.00180358	0.0280343	1.52397	0.000887492	0.0249311
ENSMUSG00000045502.6	Hcar2	2.73341	0.00338471	0.0391966	2.68725	1.68603e-06	0.00140697
ENSMUSG00000028064.17	Sema4a	2.60969	8.34568e-06	0.00118663	1.55807	0.00137549	0.0308477
ENSMUSG00000056529.7	Ptafr	2.56763	3.32479e-06	0.000768016	2.18961	5.49081e-05	0.0067766
ENSMUSG00000032718.4	Mansc1	2.50172	1.64538e-05	0.00177551	1.7087	0.00214501	0.038397
ENSMUSG00000022265.7	Ank	2.44969	1.43855e-06	0.000511551	2.71863	2.81424e-06	0.00165262
ENSMUSG00000044827.10	Tlr1	2.2945	3.43566e-05	0.00281251	1.93837	1.01729e-05	0.00317204
ENSMUSG00000045268.13	Zfp691	2.25942	0.000113685	0.00566991	1.90741	5.97078e-05	0.00710381
ENSMUSG00000070873.5	Lilra5	2.2249	0.000104337	0.00536137	2.09666	3.91543e-05	0.0058785
ENSMUSG00000059089.4	Fcgr4	2.19355	2.1732e-05	0.00214966	1.64586	0.000231055	0.013139
ENSMUSG00000060600.15	Eno3	2.18391	1.17765e-05	0.0014367	1.9587	7.75341e-05	0.00789564
ENSMUSG00000038034.15	Igsf8	2.16573	1.40198e-06	0.000511551	2.15439	5.89341e-05	0.00704301
ENSMUSG00000058756.13	Thra	2.00441	0.00312415	0.037572	1.88582	0.000503892	0.0192333
ENSMUSG00000059994.10	Fcrl1	1.97306	1.08569e-08	3.77357e-05	2.6408	2.40996e-06	0.00154342
ENSMUSG00000024640.9	Psat1	1.95613	0.000159437	0.00716863	2.72202	0.000350562	0.0162832
ENSMUSG00000031478.16	Nek3	1.92862	0.000110167	0.00553223	1.71929	0.00352856	0.0497214
ENSMUSG00000027639.16	Samhd1	1.86186	3.27327e-06	0.000768016	1.58843	0.000775673	0.0234442
ENSMUSG00000015968.17	Cacna1d	1.83241	0.000531457	0.0146042	1.70483	3.85776e-05	0.0058785
ENSMUSG00000020818.16	Mfsd11	1.80475	8.43979e-05	0.00483963	1.77445	2.01511e-05	0.00433134
ENSMUSG00000020604.13	Arsg	1.80165	2.80943e-05	0.0024751	2.03447	2.16528e-05	0.00448427
ENSMUSG00000049988.5	Lrrc25	1.78105	2.53714e-05	0.00232841	1.53611	0.000905091	0.0251885
ENSMUSG00000021360.16	Gcnt2	1.77002	0.00341033	0.0393767	1.53455	0.000823217	0.0240872
ENSMUSG00000021458.17	2010111I01Rik	1.75298	3.21992e-05	0.00271067	1.70618	7.52706e-05	0.00783842
ENSMUSG00000033880.11	Lgals3bp	1.73325	0.00421634	0.0434821	1.50401	0.000436018	0.0180356
ENSMUSG00000022106.14	Rcbtb2	1.6649	4.05417e-06	0.000841812	1.53491	0.00209491	0.0379121
ENSMUSG00000031012.17	Cask	1.66467	1.5299e-06	0.000511551	1.8376	8.92326e-05	0.00845151
ENSMUSG00000004730.15	Adgre1	1.61599	0.000224616	0.00860062	1.61406	0.00212032	0.0381313
ENSMUSG00000037936.15	Scarb1	1.61521	0.00100381	0.0203331	1.75985	0.0014718	0.0317195
ENSMUSG00000033065.14	Pfkm	1.54365	0.00255962	0.0342238	1.56253	0.000444611	0.0182249
ENSMUSG00000022419.16	Deptor	1.52049	1.71563e-05	0.00183464	1.56819	0.000568858	0.0204822
ENSMUSG00000026456.18	Cyb5r1	1.51967	5.78954e-06	0.000941395	2.73311	0.000571341	0.0205585
ENSMUSG00000021306.11	Gpr137b	-1.51598	9.11702e-05	0.00505696	-1.67151	0.000816575	0.0239713
ENSMUSG00000010142.12	Tnfrsf13b	-1.52317	1.59456e-06	0.000511551	-1.59194	0.000985031	0.0261683
ENSMUSG00000028497.12	Hacd4	-1.57029	8.28738e-05	0.0047986	-2.26471	0.000797548	0.0237686
ENSMUSG00000037347.7	Chst7	-1.57434	0.000343748	0.0110877	-1.63776	0.000806661	0.023845
ENSMUSG00000036432.8	Siah2	-1.59077	0.00161696	0.0264371	-2.0666	0.000261947	0.0139048
ENSMUSG00000074570.14	Cass4	-1.59119	0.000886469	0.0191548	-2.37219	7.12188e-06	0.00271229
ENSMUSG00000009731.4	Kcnd1	-1.66042	0.000507952	0.0142539	-1.68715	6.39664e-05	0.00739261
ENSMUSG00000038486.9	Sv2a	-1.66548	0.000880854	0.0191548	-1.51627	0.00158352	0.0330444
ENSMUSG00000031613.9	Hpgd	-1.67483	0.000265786	0.00944574	-1.52797	0.00264336	0.042681
ENSMUSG00000028771.13	Ptpn12	-1.67603	0.00299771	0.0369141	-1.64203	0.00281432	0.0438953
ENSMUSG00000024909.14	Efemp2	-1.68616	0.00183618	0.0283427	-1.60474	0.00083178	0.0242048
ENSMUSG00000018417.14	Myo1b	-1.68935	0.00130185	0.0233782	-2.2982	0.000149297	0.0107385
ENSMUSG00000022793.17	B4galt4	-1.69373	1.29804e-06	0.000511551	-1.65521	0.000339534	0.016096
ENSMUSG00000035493.10	Tgfbi	-1.72679	0.000305268	0.0102766	-1.50349	0.000616247	0.0213747
ENSMUSG00000021822.3	Plau	-1.73525	0.00103959	0.0205746	-2.5293	4.5886e-05	0.00633528
ENSMUSG00000023367.14	Tmem176a	-1.73716	3.14055e-05	0.00267114	-1.83286	2.42078e-05	0.0048197
ENSMUSG00000026656.15	Fcgr2b	-1.74097	8.1044e-05	0.0047986	-2.02078	7.41453e-05	0.00780278
ENSMUSG00000068394.4	Cep152	-1.85106	0.000401353	0.0123102	-2.08967	1.02297e-05	0.00317204
ENSMUSG00000063354.7	Slc39a4	-1.92582	0.000844426	0.0186702	-1.68672	0.000651731	0.0218314
ENSMUSG00000079227.10	Ccr5	-1.97633	0.000220635	0.0085586	-1.68593	9.63744e-05	0.00873605
ENSMUSG00000034445.7	Cyb561a3	-1.98572	0.000251633	0.00916221	-1.59805	0.0018842	0.0357709
ENSMUSG00000027646.15	Src	-1.9964	0.000552764	0.0149352	-1.605	0.000756061	0.0232283
ENSMUSG00000040899.14	Ccr6	-2.014	0.000498391	0.0140855	-1.58978	0.000125844	0.00976881
ENSMUSG00000021806.4	Nid2	-2.02618	0.000945657	0.0197631	-2.136	0.000921423	0.0253571
ENSMUSG00000028885.8	Smpdl3b	-2.05601	1.48798e-07	0.000196248	-2.43562	0.000350213	0.0162832
ENSMUSG00000020644.9	Id2	-2.07085	0.000782596	0.0180728	-2.01524	2.89381e-05	0.00522261
ENSMUSG00000030352.14	Tspan9	-2.077	1.23609e-05	0.00145271	-1.63213	0.00262984	0.0425869
ENSMUSG00000062300.14	Nectin2	-2.07767	1.33317e-05	0.00155145	-2.12042	1.90074e-05	0.00425258
ENSMUSG00000005947.11	Itgae	-2.09082	0.00249611	0.0337297	-1.64124	0.00271726	0.0432873
ENSMUSG00000026271.15	Gpr35	-2.15079	4.52368e-06	0.000864851	-1.95759	4.72404e-05	0.00642843
ENSMUSG00000019996.17	Map7	-2.31319	3.53603e-05	0.00285528	-1.78209	0.000472865	0.0187545
ENSMUSG00000021367.8	Edn1	-2.36057	0.00505927	0.0472491	-1.641	0.00216983	0.03861
ENSMUSG00000022702.16	Hira	-2.37225	0.00320629	0.038135	-1.77775	0.000404735	0.0174519
ENSMUSG00000041959.14	S100a10	-2.41721	6.47746e-05	0.00426633	-2.00627	0.00121972	0.0290174
ENSMUSG00000002104.11	Rapsn	-2.42981	2.59347e-06	0.000669229	-1.79847	3.17725e-05	0.00546342
ENSMUSG00000058385.8	Hist1h2bg	-2.49438	0.00243076	0.0333177	-1.82172	0.000109995	0.00927439
ENSMUSG00000060063.9	Alox5ap	-2.61871	2.13344e-07	0.000241258	-1.84552	4.11922e-05	0.00596288
ENSMUSG00000000753.15	Serpinf1	-2.64104	9.04414e-05	0.00504009	-3.09308	8.8542e-07	0.00107075
ENSMUSG00000079056.12	Kcnip3	-2.66915	0.000222898	0.00856245	-2.71171	8.15558e-05	0.00808406
ENSMUSG00000073758.10	Sh3d21	-2.6993	0.000623817	0.0160742	-2.20776	0.00012945	0.00991081
ENSMUSG00000027737.10	Slc7a11	-2.69934	0.000270454	0.00955444	-3.59156	0.000674584	0.0221363
ENSMUSG00000004665.10	Cnn2	-2.74484	0.000218015	0.00850645	-2.8126	8.83873e-06	0.003022
ENSMUSG00000021356.10	Irf4	-2.81684	0.000217633	0.00850645	-1.70803	0.00170831	0.0341572
ENSMUSG00000003882.5	Il7r	-2.84261	5.84708e-05	0.00398879	-1.81738	0.000421677	0.0177376
ENSMUSG00000028184.12	Adgrl2	-2.86322	3.36452e-06	0.000768016	-2.00934	0.00136232	0.0307213
ENSMUSG00000030468.12	Siglecg	-2.9451	3.61207e-05	0.00285835	-2.07108	2.20053e-05	0.0045407
ENSMUSG00000057191.13	AB124611	-3.82029	0.00100381	0.0203331	-1.5174	0.00106391	0.0272294
ENSMUSG00000028989.3	Angptl7	-3.95447	0.000226848	0.00863039	-3.05306	1.29974e-06	0.00126359
ENSMUSG00000061751.16	Kalrn	-4.06184	0.000803455	0.0183051	-1.92379	0.00243615	0.0408147
ENSMUSG00000079523.8	Tmsb10	-4.11528	8.65285e-05	0.00493795	-2.40559	2.19862e-06	0.00149973
ENSMUSG00000022504.10	Ciita	-5.38406	0.00213245	0.0310961	-2.01182	0.00242024	0.0407044
ENSMUSG00000020717.19	Pecam1	-9.3505	1.3451e-06	0.000511551	-3.2764	6.31286e-06	0.00257714
ENSMUSG00000042761.14	Mrap2	-17.809	0.00336711	0.0391109	-2.68523	0.00229575	0.0395918
ENSMUSG00000049436.5	Upk1b	-29.6517	2.88531e-11	3.42486e-07	-6.26152	2.68083e-06	0.00161999
Differential expression analysis was performed using the R package Limma on quantile-normalized gene expression data. DEGs were defined as genes with |log₂FC| ≥ 0.5 and adjusted P value ≤ 0.05 (Benjamini-Hochberg correction for multiple testing)
