# Supplementary material for: Aurka-Bhlhe41 axis prevents premature aging-like microglial dysfunction and promotes remyelination
Source: Nat Commun. 2026 Mar 27;17:5238. doi: 10.1038/s41467-026-71014-w (PMC13260908; doi:10.1038/s41467-026-71014-w)
Supplement: Supplementary file 6 — Source Data [file 41467_2026_71014_MOESM6_ESM.zip]

Archive with 143 entries (140 files):
- Source Data/
- Source Data/Source Data.xlsx
- Source Data/Statistical Report/
- Source Data/Statistical Report/All_Figures_Diagnostics_Summary_sholl_analysis.csv
- Source Data/Statistical Report/All_Figures_Fixed_Effects_sholl_analysis..csv
- Source Data/Statistical Report/All_Figures_Posthoc_sholl_analysis..csv
- Source Data/Statistical Report/Diagnosis/
- Source Data/Statistical Report/Diagnosis/Fig1a_Residuals_QQPlot.pdf
- Source Data/Statistical Report/Diagnosis/Fig1b_Residuals_QQPlot.pdf
- Source Data/Statistical Report/Diagnosis/Fig2c_Residuals_QQPlot.pdf
- Source Data/Statistical Report/Diagnosis/Fig2d_QQ_Plot_gMFI.pdf
- Source Data/Statistical Report/Diagnosis/Fig2d_QQ_Plot_Ratio.pdf
- Source Data/Statistical Report/Diagnosis/Fig2f_QQ_Plot.pdf
- Source Data/Statistical Report/Diagnosis/Fig2g_QQ_Plot.pdf
- Source Data/Statistical Report/Diagnosis/Fig2h_QQ_Plot.pdf
- Source Data/Statistical Report/Diagnosis/Fig2i_QQ_Plot.pdf
- Source Data/Statistical Report/Diagnosis/Fig3b_Residuals_QQ_Plot.pdf
- Source Data/Statistical Report/Diagnosis/Fig3c_Residuals_QQ_Plot.pdf
- Source Data/Statistical Report/Diagnosis/Fig3d_LMM_Residuals_QQPlot.pdf
- Source Data/Statistical Report/Diagnosis/Fig3g_dMbp_Iba1_Residuals_QQ_Plot.pdf
- Source Data/Statistical Report/Diagnosis/Fig3g_dMbp_Residuals_QQ_Plot.pdf
- Source Data/Statistical Report/Diagnosis/Fig4d_QQ_Plot.pdf
- Source Data/Statistical Report/Diagnosis/Fig4e_Residuals_QQPlot.pdf
- Source Data/Statistical Report/Diagnosis/Fig4f_LMM_Residuals_QQPlot.pdf
- Source Data/Statistical Report/Diagnosis/Fig4h_dMbp_Iba1_Residuals_QQPlot.pdf
- Source Data/Statistical Report/Diagnosis/Fig4h_Residuals_QQPlot.pdf
- Source Data/Statistical Report/Diagnosis/Fig5b_Residuals_QQPlot.pdf
- Source Data/Statistical Report/Diagnosis/Fig5d_QQ_Plot.pdf
- Source Data/Statistical Report/Diagnosis/Fig5f_Residuals_QQPlot.pdf
- Source Data/Statistical Report/Diagnosis/Fig5i_QQ_Plot.pdf
- Source Data/Statistical Report/Diagnosis/Fig6c_CD22_QQ_Plot.pdf
- Source Data/Statistical Report/Diagnosis/Fig6c_dTomato_QQ_Plot.pdf
- Source Data/Statistical Report/Diagnosis/Fig6e_CD22_QQ_Plot.pdf
- Source Data/Statistical Report/Diagnosis/Fig6e_dTomato_QQ_Plot.pdf
- Source Data/Statistical Report/Diagnosis/Fig6g_QQ_Plot.pdf
- Source Data/Statistical Report/Diagnosis/Fig7b_QQ_Plot.pdf
- Source Data/Statistical Report/Diagnosis/Fig7c_QQ_Plot.pdf
- Source Data/Statistical Report/Diagnosis/Fig7e_Residuals_QQ_Plot.pdf
- Source Data/Statistical Report/Diagnosis/Fig7f_Residuals_QQ_Plot.pdf
- Source Data/Statistical Report/Diagnosis/Fig7i_dMbp_Iba1_Residuals_QQ_Plot.pdf
- Source Data/Statistical Report/Diagnosis/Fig7i_dMbp_Residuals_QQ_Plot.pdf
- Source Data/Statistical Report/Diagnosis/FigS1d_QQ_Plot.pdf
- Source Data/Statistical Report/Diagnosis/FigS1e_QQ_Plot.pdf
- Source Data/Statistical Report/Diagnosis/FigS4b_QQ_Plot.pdf
- Source Data/Statistical Report/Diagnosis/FigS6b_QQ_Plot.pdf
- Source Data/Statistical Report/Diagnosis/FigS6c_QQ_Plot.pdf
- Source Data/Statistical Report/Diagnosis/FigS7b_Residuals_QQ_Plot.pdf
- Source Data/Statistical Report/Diagnosis/FigS7c_Residuals_QQ_Plot.pdf
- Source Data/Statistical Report/Diagnosis/FigS8a_Residuals_QQ_Plot.pdf
- Source Data/Statistical Report/Diagnosis/FigS8b_Residuals_QQ_Plot.pdf
- Source Data/Statistical Report/Diagnosis/Figure2B_Max_Intersection_DHARMa.png
- Source Data/Statistical Report/Diagnosis/Figure2B_Number_of_Branches_DHARMa.png
- Source Data/Statistical Report/Diagnosis/Figure2B_Total_Branches_Log_QQ.png
- Source Data/Statistical Report/Diagnosis/Figure2B_Total_Branches_Log_ResidualFit.png
- Source Data/Statistical Report/Diagnosis/Figure2B_Total_Intersections_DHARMa.png
- Source Data/Statistical Report/Diagnosis/Figure4C_Max_Intersection_DHARMa.png
- Source Data/Statistical Report/Diagnosis/Figure4C_Number_of_Branches_DHARMa.png
- Source Data/Statistical Report/Diagnosis/Figure4C_Total_Branches_Log_QQ.png
- Source Data/Statistical Report/Diagnosis/Figure4C_Total_Branches_Log_ResidualFit.png
- Source Data/Statistical Report/Diagnosis/Figure4C_Total_Intersections_DHARMa.png
- Source Data/Statistical Report/Diagnosis/Figure6A_Max_Intersection_DHARMa.png
- Source Data/Statistical Report/Diagnosis/Figure6A_Number_of_Branches_DHARMa.png
- Source Data/Statistical Report/Diagnosis/Figure6A_Total_Branches_Log_QQ.png
- Source Data/Statistical Report/Diagnosis/Figure6A_Total_Branches_Log_ResidualFit.png
- Source Data/Statistical Report/Diagnosis/Figure6A_Total_Intersections_DHARMa.png
- Source Data/Statistical Report/Diagnosis/Figure6B_Max_Intersection_DHARMa.png
- Source Data/Statistical Report/Diagnosis/Figure6B_Number_of_Branches_DHARMa.png
- Source Data/Statistical Report/Diagnosis/Figure6B_Total_Branches_Log_QQ.png
- Source Data/Statistical Report/Diagnosis/Figure6B_Total_Branches_Log_ResidualFit.png
- Source Data/Statistical Report/Diagnosis/Figure6B_Total_Intersections_DHARMa.png
- Source Data/Statistical Report/Diagnosis/FigureS3B_Max_Intersection_DHARMa.png
- Source Data/Statistical Report/Diagnosis/FigureS3B_Number_of_Branches_DHARMa.png
- Source Data/Statistical Report/Diagnosis/FigureS3B_Total_Branches_Log_QQ.png
- Source Data/Statistical Report/Diagnosis/FigureS3B_Total_Branches_Log_ResidualFit.png
- Source Data/Statistical Report/Diagnosis/FigureS3B_Total_Intersections_DHARMa.png
- Source Data/Statistical Report/Diagnosis/FigureS3D_Max_Intersection_DHARMa.png
- Source Data/Statistical Report/Diagnosis/FigureS3D_Number_of_Branches_DHARMa.png
- Source Data/Statistical Report/Diagnosis/FigureS3D_Total_Branches_Log_QQ.png
- Source Data/Statistical Report/Diagnosis/FigureS3D_Total_Branches_Log_ResidualFit.png
- Source Data/Statistical Report/Diagnosis/FigureS3D_Total_Intersections_DHARMa.png
- Source Data/Statistical Report/Diagnosis/FigureS6D_Max_Intersection_DHARMa.png
- Source Data/Statistical Report/Diagnosis/FigureS6D_Number_of_Branches_DHARMa.png
- Source Data/Statistical Report/Diagnosis/FigureS6D_Total_Branches_Log_QQ.png
- Source Data/Statistical Report/Diagnosis/FigureS6D_Total_Branches_Log_ResidualFit.png
- Source Data/Statistical Report/Diagnosis/FigureS6D_Total_Intersections_DHARMa.png
- Source Data/Statistical Report/Fig1a_Statistics.txt
- Source Data/Statistical Report/Fig1b_Statistics.txt
- Source Data/Statistical Report/Fig2a_Statistics.txt
- Source Data/Statistical Report/Fig2c_Statistics.txt
- Source Data/Statistical Report/Fig2d_Statistics.txt
- Source Data/Statistical Report/Fig2f_Statistics.txt
- Source Data/Statistical Report/Fig2g_Statistics.txt
- Source Data/Statistical Report/Fig2h_Statistics.txt
- Source Data/Statistical Report/Fig2i_Statistics.txt
- Source Data/Statistical Report/Fig3b_Statistics.txt
- Source Data/Statistical Report/Fig3c_Statistics.txt
- Source Data/Statistical Report/Fig3d_Statistics.txt
- Source Data/Statistical Report/Fig3e_Statistics.txt
- Source Data/Statistical Report/Fig3f_Statistics.txt
- Source Data/Statistical Report/Fig3g_Statistics.txt
- Source Data/Statistical Report/Fig4a_Statistics.txt
- Source Data/Statistical Report/Fig4b_Statistics.txt
- Source Data/Statistical Report/Fig4d_Statistics.txt
- Source Data/Statistical Report/Fig4e_Statistics.txt
- Source Data/Statistical Report/Fig4f_Statistics.txt
- Source Data/Statistical Report/Fig4g_Statistics.txt
- Source Data/Statistical Report/Fig4h_Statistics.txt
- Source Data/Statistical Report/Fig5b_Statistics.txt
- Source Data/Statistical Report/Fig5d_Statistics.txt
- Source Data/Statistical Report/Fig5f_Statistics.txt
- Source Data/Statistical Report/Fig5i_Statistics.txt
- Source Data/Statistical Report/Fig5m_Statistics.txt
- Source Data/Statistical Report/Fig6c_Statistics.txt
- Source Data/Statistical Report/Fig6e_Statistics.txt
- Source Data/Statistical Report/Fig6g_Statistics.txt
- Source Data/Statistical Report/Fig7b_Statistics.txt
- Source Data/Statistical Report/Fig7c_Statistics.txt
- Source Data/Statistical Report/Fig7e_Statistics.txt
- Source Data/Statistical Report/Fig7f_Statistics.txt
- Source Data/Statistical Report/Fig7g_Statistics.txt
- Source Data/Statistical Report/Fig7h_Statistics.txt
- Source Data/Statistical Report/Fig7i_Statistics.txt
- Source Data/Statistical Report/FigS10b_Statistics.txt
- Source Data/Statistical Report/FigS11a_Statistics.txt
- Source Data/Statistical Report/FigS1d_Statistics.txt
- Source Data/Statistical Report/FigS1e_Statistics.txt
- Source Data/Statistical Report/FigS3a_Statistics.txt
- Source Data/Statistical Report/FigS3c_Statistics.txt
- Source Data/Statistical Report/FigS4b_Statistics.txt
- Source Data/Statistical Report/FigS4c_Statistics.txt
- Source Data/Statistical Report/FigS4d_Statistics.txt
- Source Data/Statistical Report/FigS5a_Statistics.txt
- Source Data/Statistical Report/FigS5b_Statistics.txt
- Source Data/Statistical Report/FigS6a_Statistics.txt
- Source Data/Statistical Report/FigS6b_Statistics.txt
- Source Data/Statistical Report/FigS6c_Statistics.txt
- Source Data/Statistical Report/FigS7b_Statistics.txt
- Source Data/Statistical Report/FigS7c_Statistics.txt
- Source Data/Statistical Report/FigS8a_Statistics.txt
- Source Data/Statistical Report/FigS8b_Statistics.txt
- Source Data/Statistical Report/FigS9a_Statistics.txt
- Source Data/Statistical Report/FigS9b_Statistics.txt
- Source Data/Statistical Report/FigS9c_Statistics.txt
