# Supplementary material for: Aurka-Bhlhe41 axis prevents premature aging-like microglial dysfunction and promotes remyelination
Source: Nat Commun. 2026 Mar 27;17:5238. doi: 10.1038/s41467-026-71014-w (PMC13260908; doi:10.1038/s41467-026-71014-w)
Supplement: Supplementary file 6 — Source Data [file 41467_2026_71014_MOESM6_ESM.zip › Source Data/Source Data.xlsx]

## Sheet: Fig_1a
Genotype	Age	dTomato_gMFI
WT	P0	407
WT	P0	406
WT	P0	372.5
WT	P0	385
B41HET	P0	459
B41HET	P0	532.5
B41HET	P0	482.5
B41HET	P0	562.5
B41KO	P0	2427
B41KO	P0	2491
B41KO	P0	2323
B41KO	P0	2464
WT	P7	240
WT	P7	225
WT	P7	250
WT	P7	243
B41HET	P7	427
B41HET	P7	459
B41HET	P7	443
B41HET	P7	456
B41KO	P7	3145
B41KO	P7	2905
B41KO	P7	2973
B41KO	P7	2987
WT	P14	179
WT	P14	179
WT	P14	215
WT	P14	210
B41HET	P14	329
B41HET	P14	342
B41HET	P14	329
B41HET	P14	366
B41KO	P14	4129
B41KO	P14	3350
B41KO	P14	3408
B41KO	P14	3554
WT	P21	134
WT	P21	152
WT	P21	138
WT	P21	140
B41HET	P21	676
B41HET	P21	774
B41HET	P21	612
B41HET	P21	601.5
B41KO	P21	5484
B41KO	P21	5728
B41KO	P21	5612
B41KO	P21	5810
WT	P60	202
WT	P60	228
WT	P60	228
WT	P60	180
B41HET	P60	684
B41HET	P60	672
B41HET	P60	656
B41HET	P60	583
B41KO	P60	6641
B41KO	P60	6090
B41KO	P60	6802
B41KO	P60	7196
WT	P180	1076
WT	P180	1034
WT	P180	953
WT	P180	921
B41HET	P180	1669
B41HET	P180	1871
B41HET	P180	1587
B41HET	P180	1605
B41KO	P180	8130
B41KO	P180	5739
B41KO	P180	7448
B41KO	P180	7605

## Sheet: Fig_1b
Genotype	Bhlhe41_Exp
WT	1.11873
WT	0.773511
WT	1.14582
WT	1.06314
WT	0.898808
B41HET	0.874159
B41HET	0.644828
B41HET	0.821351
B41HET	0.905606
B41HET	0.931279
B41KO	0.144279
B41KO	0.108868
B41KO	0.130806
B41KO	0.0775007
B41KO	0.136109

## Sheet: Fig_1c
Cell_Type	dTomato_Pos
Iba1_Pos	97.561
Iba1_Pos	97.0588
Iba1_Pos	100
Iba1_Pos	97.6744
Iba1_Pos	100
NeuN_Pos	0
NeuN_Pos	0
NeuN_Pos	0
NeuN_Pos	0
NeuN_Pos	0
Olig2_Pos	3.84615
Olig2_Pos	4.34783
Olig2_Pos	6.81818
Olig2_Pos	1.75439
Olig2_Pos	3.22581
Gfap_Pos	0
Gfap_Pos	0
Gfap_Pos	0
Gfap_Pos	0
Gfap_Pos	0

## Sheet: Fig_1d
CNS_Region	Cell_Type	EYFP_Pos
Cortex	non_microglia	0.617284
Cortex	non_microglia	0.378788
Cortex	non_microglia	0.584795
Cortex	non_microglia	0.36036
Cortex	non_microglia	0.19084
Cortex	microglia	100
Cortex	microglia	98.0392
Cortex	microglia	97.5
Cortex	microglia	100
Cortex	microglia	97.2973
CC	non_microglia	0.223714
CC	non_microglia	0
CC	non_microglia	0
CC	non_microglia	0
CC	non_microglia	0.226757
CC	microglia	94.4444
CC	microglia	100
CC	microglia	100
CC	microglia	100
CC	microglia	95

## Sheet: Fig_1e
Mouse_ID	pvMacrophage	mMacrophage
1	33.333	12.5
1	0	8.333
1	0	0
2	0	17.647
2	16.666	0
2	0	0
3	33.333	16.666
3	0	0
3	0	0

## Sheet: Fig_1f
Genotype	EYFP_Pos
B41HET	0
B41HET	0
B41HET	0
B41HETRosa26EYFP	88.2353
B41HETRosa26EYFP	97.1429
B41HETRosa26EYFP	93.3333
B41HETRosa26EYFP	92
B41HETRosa26EYFP	69.5652
B41HETRosa26EYFP	71.4286
B41HETRosa26EYFP	85.2941

## Sheet: Fig_2a
Genotype	CNS_Region	Microglia
WT	Cortex	19
WT	Cortex	23
WT	Cortex	15
WT	Cortex	19
WT	Cortex	23
B41HET	Cortex	23
B41HET	Cortex	20
B41HET	Cortex	18
B41HET	Cortex	17
B41HET	Cortex	19
B41KO	Cortex	21
B41KO	Cortex	22
B41KO	Cortex	25
B41KO	Cortex	13
B41KO	Cortex	15
WT	CC	12
WT	CC	14
WT	CC	12
WT	CC	10
WT	CC	12
B41HET	CC	13
B41HET	CC	12
B41HET	CC	16
B41HET	CC	14
B41HET	CC	13
B41KO	CC	11
B41KO	CC	13
B41KO	CC	12
B41KO	CC	12
B41KO	CC	14
WT	CA1	17
WT	CA1	14
WT	CA1	21
WT	CA1	18
WT	CA1	14
B41HET	CA1	23
B41HET	CA1	14
B41HET	CA1	17
B41HET	CA1	20
B41HET	CA1	20
B41KO	CA1	12
B41KO	CA1	12
B41KO	CA1	14
B41KO	CA1	16
B41KO	CA1	19
WT	CA3	13
WT	CA3	13
WT	CA3	16
WT	CA3	15
WT	CA3	15
B41HET	CA3	13
B41HET	CA3	13
B41HET	CA3	15
B41HET	CA3	16
B41HET	CA3	17
B41KO	CA3	13
B41KO	CA3	14
B41KO	CA3	15
B41KO	CA3	16
B41KO	CA3	17
WT	DG	18
WT	DG	15
WT	DG	16
WT	DG	12
WT	DG	13
B41HET	DG	17
B41HET	DG	16
B41HET	DG	18
B41HET	DG	18
B41HET	DG	19
B41KO	DG	14
B41KO	DG	16
B41KO	DG	15
B41KO	DG	17
B41KO	DG	19

## Sheet: Fig_2b
Genotype	Mouse_ID	Number_of_Branches	Total_Branches	Total_Intersections	Max_Intersection
WT	1	8	249.746	58	9
WT	1	11	360.587	78	9
WT	1	17	372.484	63	10
WT	1	9	314.978	80	8
WT	1	8	271.544	57	9
WT	2	11	431.128	94	9
WT	2	7	184.639	52	7
WT	2	8	270.999	68	7
WT	2	9	248.113	61	9
WT	2	15	358.665	75	11
WT	3	8	269.762	52	6
WT	3	8	248.772	48	7
WT	3	11	253.825	59	8
WT	3	12	277.077	58	9
WT	3	10	303.875	54	9
WT	4	9	331.848	68	8
WT	4	10	220.903	48	7
WT	4	9	195.896	41	7
WT	4	13	287.499	51	9
WT	4	10	227.483	48	7
WT	5	12	363.634	45	6
WT	5	8	240.247	61	8
WT	5	7	183.5	47	7
WT	5	10	263.934	56	11
WT	5	9	305.163	74	9
WT	6	9	284.657	64	7
WT	6	9	332.301	71	8
WT	6	7	189.044	42	7
WT	6	7	228.777	43	5
WT	6	11	252.8	48	8
B41HET	7	9	220.528	53	9
B41HET	7	10	236.717	56	8
B41HET	7	13	278.226	49	10
B41HET	7	12	308.799	56	8
B41HET	7	18	415.841	79	9
B41HET	8	10	222.342	47	8
B41HET	8	12	334.248	72	10
B41HET	8	11	310.112	61	8
B41HET	8	7	204.585	48	7
B41HET	8	16	379.76	58	11
B41HET	9	8	275.821	64	8
B41HET	9	11	291.962	66	7
B41HET	9	6	169.946	39	6
B41HET	9	7	176.172	37	7
B41HET	9	11	242.937	47	11
B41HET	10	13	312.709	65	8
B41HET	10	10	289.219	65	9
B41HET	10	11	290.443	56	10
B41HET	10	7	172.788	37	6
B41HET	10	10	215.885	50	9
B41HET	11	9	338.614	60	10
B41HET	11	11	290.921	57	9
B41HET	11	10	244.937	54	10
B41HET	11	10	315.515	54	9
B41HET	11	9	223.026	45	8
B41HET	12	10	249.396	64	9
B41HET	12	11	304.313	57	8
B41HET	12	7	231.258	45	7
B41HET	12	12	358.93	72	9
B41HET	12	6	128.98	28	5
B41KO	13	6	85.514	20	5
B41KO	13	4	89.557	21	4
B41KO	13	4	96.092	22	3
B41KO	13	9	205.458	41	6
B41KO	13	9	173.184	43	6
B41KO	14	11	205.152	44	6
B41KO	14	9	157.542	34	6
B41KO	14	8	162.557	37	7
B41KO	14	8	168.045	41	7
B41KO	14	11	160.639	33	6
B41KO	15	6	110.477	26	5
B41KO	15	5	139.799	25	5
B41KO	15	5	112.41	26	4
B41KO	15	3	69.791	20	3
B41KO	15	6	176.022	39	5
B41KO	16	5	127.554	37	5
B41KO	16	6	97.291	21	5
B41KO	16	7	206.156	33	6
B41KO	16	6	134.22	29	6
B41KO	16	6	118.316	28	5
B41KO	17	5	140.197	28	6
B41KO	17	7	104.558	19	5
B41KO	17	6	126.18	25	4
B41KO	17	4	65.915	15	4
B41KO	17	3	56.274	16	3
B41KO	18	7	156.166	36	5
B41KO	18	7	143.033	34	5
B41KO	18	5	82.051	23	5
B41KO	18	4	83.322	15	3
B41KO	18	6	117.489	29	5

## Sheet: Fig_2c
Genotype	Bhlhe41_Exp
WT	1.0335
WT	1.17649
WT	0.977538
WT	0.982142
WT	0.830333
B41cHET	0.807561
B41cHET	0.965228
B41cHET	0.758777
B41cHET	0.836612
B41cHET	0.86033
B41cKO	0.114362
B41cKO	0.101865
B41cKO	0.0627575
B41cKO	0.164138
B41cKO	0.165692

## Sheet: Fig_2d
Genotype	gMFI	Ratio
WT	18.096	61.1
WT	24.502	66.7
WT	19.235	68.2
WT	26.428	73.3
WT	26.517	58.8
WT	20.592	71.1
B41cKO	14.691	46.7
B41cKO	18.36	61.5
B41cKO	14.816	47.8
B41cKO	16.033	44.7
B41cKO	22.825	54.1
B41cKO	13.794	47.1

[truncated: 49 more sheets: Fig_2f, Fig_2g, Fig_2h, Fig_2i, Fig_3bcefg, Fig_3d, Fig_4a, Fig_4b, Fig_4c, Fig_4d, Fig_4f, Fig_4eghd, Fig_5b, Fig_5d, Fig_5f, Fig_5i, Fig_5m, Fig_6a, Fig_6b, Fig_6c …]
