# Supplementary material for: Aurka-Bhlhe41 axis prevents premature aging-like microglial dysfunction and promotes remyelination
Source: Nat Commun. 2026 Mar 27;17:5238. doi: 10.1038/s41467-026-71014-w (PMC13260908; doi:10.1038/s41467-026-71014-w)
Supplement: Supplementary file 6 — Source Data [file 41467_2026_71014_MOESM6_ESM.zip › Source Data/Statistical Report/All_Figures_Diagnostics_Summary_sholl_analysis.csv]

Figure	Variable	ModelType	Overdispersion	Heteroscedasticity	Diagnostics
Figure2B	Number_of_Branches	GLM	FALSE	FALSE	list(Overdispersion = 0.654816635687828)
Figure2B	Total_Branches_Log	LMM	FALSE	FALSE	list(Var_by_fit_group = c(0.0907306627218096	0.0658059	0.0453365898287909))
Figure2B	Total_Intersections	NB-GLMM	TRUE	FALSE	list(DHARMa_testDispersion = list(data.name = "simulationOutput"	statistic = c(dispersion = 1.74286806358901)	method = "DHARMa nonparametric dispersion test via sd of residuals fitted vs. simulated"	alternative = "two.sided"	p.value = 0.016)	DHARMa_KS_pvalue = 0.259380353233844)
Figure2B	Max_Intersection	GLM	FALSE	FALSE	list(Overdispersion = 0.247907656884495)
Figure4C	Number_of_Branches	GLM	FALSE	FALSE	list(Overdispersion = 0.363152790850229)
Figure4C	Total_Branches_Log	LMM	FALSE	FALSE	list(Var_by_fit_group = c(0.0783533499398528	0.056281242	0.031814035768092))
Figure4C	Total_Intersections	NB-GLMM	TRUE	FALSE	list(DHARMa_testDispersion = list(data.name = "simulationOutput"	statistic = c(dispersion = 1.46412990060248)	method = "DHARMa nonparametric dispersion test via sd of residuals fitted vs. simulated"	alternative = "two.sided"	p.value = 0.048)	DHARMa_KS_pvalue = 0.684134789610584)
Figure4C	Max_Intersection	GLM	FALSE	FALSE	list(Overdispersion = 0.330854672843385)
Figure6A	Number_of_Branches	GLMM_Poisson	FALSE	FALSE	list(DHARMa_testDispersion = list(data.name = "simulationOutput"	statistic = c(dispersion = 0.844153070601727)	method = "DHARMa nonparametric dispersion test via sd of residuals fitted vs. simulated"	alternative = "two.sided"	p.value = 0.488)	DHARMa_KS_pvalue = 0.660979385755534)
Figure6A	Total_Branches_Log	LMM	FALSE	FALSE	list(Var_by_fit_group = c(0.0780279408081043	0.046570038	0.0630728541681321))
Figure6A	Total_Intersections	NB-GLMM	TRUE	FALSE	list(DHARMa_testDispersion = list(data.name = "simulationOutput"	statistic = c(dispersion = 1.98434632543483)	method = "DHARMa nonparametric dispersion test via sd of residuals fitted vs. simulated"	alternative = "two.sided"	p.value = 0.008)	DHARMa_KS_pvalue = 0.184461655285106)
Figure6A	Max_Intersection	GLM	FALSE	FALSE	list(Overdispersion = 0.368716176566473)
Figure6B	Number_of_Branches	GLM	FALSE	FALSE	list(Overdispersion = 0.483427111720496)
Figure6B	Total_Branches_Log	LMM	FALSE	FALSE	list(Var_by_fit_group = c(0.0340679718841262	0.072957298	0.0450822195882261))
Figure6B	Total_Intersections	NB-GLMM	TRUE	FALSE	list(DHARMa_testDispersion = list(data.name = "simulationOutput"	statistic = c(dispersion = 2.01002761100243)	method = "DHARMa nonparametric dispersion test via sd of residuals fitted vs. simulated"	alternative = "two.sided"	p.value = 0)	DHARMa_KS_pvalue = 0.249922858436166)
Figure6B	Max_Intersection	GLM	FALSE	FALSE	list(Overdispersion = 0.342274887777596)
FigureS3B	Number_of_Branches	GLM	FALSE	FALSE	list(Overdispersion = 0.328030038079997)
FigureS3B	Total_Branches_Log	nlme-LMM	FALSE	TRUE	list(Var_by_fit_group = c(0.114419537339552	0.060264119	0.0471837330533917))
FigureS3B	Total_Intersections	NB-GLMM	TRUE	FALSE	list(DHARMa_testDispersion = list(data.name = "simulationOutput"	statistic = c(dispersion = 1.74944495355849)	method = "DHARMa nonparametric dispersion test via sd of residuals fitted vs. simulated"	alternative = "two.sided"	p.value = 0.008)	DHARMa_KS_pvalue = 0.127131371748899)
FigureS3B	Max_Intersection	GLM	FALSE	FALSE	list(Overdispersion = 0.249900144239973)
FigureS3D	Number_of_Branches	GLM	FALSE	FALSE	list(Overdispersion = 0.255483279053072)
FigureS3D	Total_Branches_Log	LMM	FALSE	FALSE	list(Var_by_fit_group = c(0.044014755830527	0.067918197	0.0338695248781971))
FigureS3D	Total_Intersections	NB-GLMM	TRUE	FALSE	list(DHARMa_testDispersion = list(data.name = "simulationOutput"	statistic = c(dispersion = 2.15949006719254)	method = "DHARMa nonparametric dispersion test via sd of residuals fitted vs. simulated"	alternative = "two.sided"	p.value = 0)	DHARMa_KS_pvalue = 0.210267116776979)
FigureS3D	Max_Intersection	GLM	FALSE	FALSE	list(Overdispersion = 0.245480118154432)
FigureS6D	Number_of_Branches	GLM	FALSE	FALSE	list(Overdispersion = 0.307891165564432)
FigureS6D	Total_Branches_Log	LMM	FALSE	FALSE	list(Var_by_fit_group = c(0.150293690811593	NA	0.0650862430808536))
FigureS6D	Total_Intersections	NB-GLM	TRUE	FALSE	list(Overdispersion = 2.6198259014301)
FigureS6D	Max_Intersection	GLM	FALSE	FALSE	list(Overdispersion = 0.233571983571982)
