# Supplementary material for: Aurka-Bhlhe41 axis prevents premature aging-like microglial dysfunction and promotes remyelination
Source: Nat Commun. 2026 Mar 27;17:5238. doi: 10.1038/s41467-026-71014-w (PMC13260908; doi:10.1038/s41467-026-71014-w)
Supplement: Supplementary file 6 — Source Data [file 41467_2026_71014_MOESM6_ESM.zip › Source Data/Statistical Report/All_Figures_Fixed_Effects_sholl_analysis..csv]

Comparison	Figure	Variable	ModelType	Estimate	Std_Error	DF	Statistic	p_value	FDR
GenotypeHE	Figure2B	Number_of_Branches	GLM	0.050093945	0.081743415	NA	0.612819335	0.539995805	0.539995805
GenotypeKO	Figure2B	Number_of_Branches	GLM	-0.440311839	0.093508299	NA	-4.70879957	2.49179941666897e-06	4.98359883333793e-06
GenotypeHE	Figure2B	Total_Branches_Log	LMM	-0.043810947	0.07861332	14.99999976	-0.557296734	0.58554552	0.58554552
GenotypeKO	Figure2B	Total_Branches_Log	LMM	-0.793189902	0.07861332	14.99999977	-10.08976465	4.44204246737584e-08	8.88408493475167e-08
GenotypeHE	Figure2B	Total_Intersections	NB-GLMM	-0.070170988	0.066015677	NA	-1.062944305	0.287807209	0.287807209
GenotypeKO	Figure2B	Total_Intersections	NB-GLMM	-0.719473976	0.070105072	NA	-10.26279485	1.0366222703953e-24	2.0732445407906e-24
GenotypeHE	Figure2B	Max_Intersection	GLM	0.048592555	0.090010814	NA	0.539852411	0.589298819	0.589298819
GenotypeKO	Figure2B	Max_Intersection	GLM	-0.474161639	0.104000211	NA	-4.559237269	5.13397412182033e-06	1.02679482436407e-05
GenotypeKO	Figure4C	Number_of_Branches	GLM	-0.581355775	0.09997242	NA	-5.815161547	6.05753572798595e-09	6.05753572798595e-09
GenotypeKO	Figure4C	Total_Branches_Log	LMM	-0.716305467	0.080328456	9.999999511	-8.917206929	4.4962463887486e-06	4.4962463887486e-06
GenotypeKO	Figure4C	Total_Intersections	NB-GLMM	-0.566580019	0.051685933	NA	-10.96197728	5.82133829567692e-28	5.82133829567692e-28
GenotypeKO	Figure4C	Max_Intersection	GLM	-0.521067118	0.108257808	NA	-4.813205897	1.48528121808343e-06	1.48528121808343e-06
GenotypeB41Tg	Figure6A	Number_of_Branches	GLMM_Poisson	0.364393339	0.112203791	NA	3.247602741	0.001163816	0.001163816
GenotypeB41Tg	Figure6A	Total_Branches_Log	LMM	0.46296153	0.119825182	9.99999991	3.86364136	0.003141547	0.003141547
GenotypeB41Tg	Figure6A	Total_Intersections	NB-GLMM	0.348341253	0.071692631	NA	4.858815319	1.18090220910261e-06	1.18090220910261e-06
GenotypeB41Tg	Figure6A	Max_Intersection	GLM	0.24494498	0.085302525	NA	2.871485705	0.004085473	0.004085473
GenotypeKOB41Tg	Figure6B	Number_of_Branches	GLM	0.335845474	0.08672232	NA	3.872653261	0.000107657	0.000107657
GenotypeKOB41Tg	Figure6B	Total_Branches_Log	LMM	0.376169563	0.091477776	9.999999592	4.112141536	0.002103339	0.002103339
GenotypeKOB41Tg	Figure6B	Total_Intersections	NB-GLMM	0.382199595	0.054481084	NA	7.015271414	2.2950299689535e-12	2.2950299689535e-12
GenotypeKOB41Tg	Figure6B	Max_Intersection	GLM	0.359878364	0.095283451	NA	3.776924099	0.000158777	0.000158777
GenotypeHE	FigureS3B	Number_of_Branches	GLM	0.067536207	0.091915422	NA	0.734764697	0.462482811	0.462482811
GenotypeKO	FigureS3B	Number_of_Branches	GLM	-0.480245123	0.101238159	NA	-4.74371646	2.09832498866976e-06	4.19664997733953e-06
GenotypeHE	FigureS3B	Total_Branches_Log	nlme-LMM	0.043910841	0.076464621	13	0.574263503	0.575591968	0.575591968
GenotypeKO	FigureS3B	Total_Branches_Log	nlme-LMM	-0.612385826	0.087239105	13	-7.019625281	9.07165710930584e-06	1.81433142186117e-05
GenotypeHE	FigureS3B	Total_Intersections	NB-GLMM	-0.017370718	0.073964624	NA	-0.234851708	0.814323833	0.814323833
GenotypeKO	FigureS3B	Total_Intersections	NB-GLMM	-0.458501752	0.07313574	NA	-6.26918864	3.62934232342799e-10	7.25868464685599e-10
GenotypeHE	FigureS3B	Max_Intersection	GLM	0.025446666	0.10089482	NA	0.252209832	0.800878879	0.800878879
GenotypeKO	FigureS3B	Max_Intersection	GLM	-0.356429515	0.106252568	NA	-3.354549643	0.000794943	0.001589886
GenotypeHE	FigureS3D	Number_of_Branches	GLM	0.009434032	0.097129666	NA	0.097128226	0.922624565	0.922624565
GenotypeKO	FigureS3D	Number_of_Branches	GLM	-0.282953931	0.105017354	NA	-2.694354036	0.007052521	0.014105042
GenotypeHE	FigureS3D	Total_Branches_Log	LMM	0.027751698	0.070907132	11.99999957	0.391380917	0.702376416	0.702376416
GenotypeKO	FigureS3D	Total_Branches_Log	LMM	-0.460047093	0.070907132	11.99999958	-6.48802289	2.98855076089149e-05	5.97710152178298e-05
GenotypeHE	FigureS3D	Total_Intersections	NB-GLMM	-0.015124583	0.059007043	NA	-0.256318269	0.797705091	0.797705091
GenotypeKO	FigureS3D	Total_Intersections	NB-GLMM	-0.411559409	0.061926503	NA	-6.645933269	3.01301752653927e-11	6.02603505307855e-11
GenotypeHE	FigureS3D	Max_Intersection	GLM	-0.104203778	0.104826905	NA	-0.994055651	0.320195775	0.320195775
GenotypeKO	FigureS3D	Max_Intersection	GLM	-0.22054277	0.108175042	NA	-2.038758345	0.041474152	0.082948303
GenotypeHE	FigureS6D	Number_of_Branches	GLM	-0.158948206	0.13751363	NA	-1.15587237	0.247733366	0.247733366
GenotypeKO	FigureS6D	Number_of_Branches	GLM	-0.258510695	0.146659493	NA	-1.762659131	0.077957998	0.155915995
GenotypeHE	FigureS6D	Total_Branches_Log	LMM	-0.259737633	0.122162759	42	-2.1261605	0.039410872	0.039410872
GenotypeKO	FigureS6D	Total_Branches_Log	LMM	-0.568762202	0.126314428	42	-4.502749315	5.25472339954552e-05	0.000105094
GenotypeHE	FigureS6D	Total_Intersections	NB-GLM	-0.162592187	0.083860904	NA	-1.938831793	0.052521823	0.052521823
GenotypeKO	FigureS6D	Total_Intersections	NB-GLM	-0.719464489	0.0932944	NA	-7.711765039	1.2408943453885e-14	2.48178869077701e-14
GenotypeHE	FigureS6D	Max_Intersection	GLM	-0.015267472	0.140415077	NA	-0.108731003	0.913415851	0.913415851
GenotypeKO	FigureS6D	Max_Intersection	GLM	-0.367243895	0.160393298	NA	-2.289646143	0.022041838	0.044083676
