# Supplementary material for: Aurka-Bhlhe41 axis prevents premature aging-like microglial dysfunction and promotes remyelination
Source: Nat Commun. 2026 Mar 27;17:5238. doi: 10.1038/s41467-026-71014-w (PMC13260908; doi:10.1038/s41467-026-71014-w)
Supplement: Supplementary file 6 — Source Data [file 41467_2026_71014_MOESM6_ESM.zip › Source Data/Statistical Report/All_Figures_Posthoc_sholl_analysis..csv]

Figure	Variable	ModelType	Comparison	Estimate	Std_Error	DF	Statistic	p_value_tukey
Figure2B	Number_of_Branches	GLM	WT - HE	-0.050093945	0.081743415	Inf	-0.612819335	1
Figure2B	Number_of_Branches	GLM	WT - KO	0.440311839	0.093508299	Inf	4.70879957	7.48E-06
Figure2B	Number_of_Branches	GLM	HE - KO	0.490405785	0.09260925	Inf	5.295429803	3.56E-07
Figure2B	Total_Branches_Log	LMM	WT - HE	0.043810947	0.07861332	15	0.557296734	1
Figure2B	Total_Branches_Log	LMM	WT - KO	0.793189902	0.07861332	15	10.08976465	1.33E-07
Figure2B	Total_Branches_Log	LMM	HE - KO	0.749378955	0.07861332	15	9.532467921	2.80E-07
Figure2B	Total_Intersections	NB-GLMM	WT - HE	0.070170988	0.066015677	Inf	1.062944305	0.863421628
Figure2B	Total_Intersections	NB-GLMM	WT - KO	0.719473976	0.070105072	Inf	10.26279485	3.11E-24
Figure2B	Total_Intersections	NB-GLMM	HE - KO	0.649302987	0.070454074	Inf	9.215975087	9.25E-20
Figure2B	Max_Intersection	GLM	WT - HE	-0.048592555	0.090010814	Inf	-0.539852411	1
Figure2B	Max_Intersection	GLM	WT - KO	0.474161639	0.104000211	Inf	4.559237269	1.54E-05
Figure2B	Max_Intersection	GLM	HE - KO	0.522754195	0.103049675	Inf	5.072836904	1.18E-06
Figure4C	Number_of_Branches	GLM	WT - KO	0.581355775	0.09997242	Inf	5.815161547	6.06E-09
Figure4C	Total_Branches_Log	LMM	WT - KO	0.716305467	0.080328456	10	8.917206929	4.50E-06
Figure4C	Total_Intersections	NB-GLMM	WT - KO	0.566580019	0.051685933	Inf	10.96197728	5.82E-28
Figure4C	Max_Intersection	GLM	WT - KO	0.521067118	0.108257808	Inf	4.813205897	1.49E-06
Figure6A	Number_of_Branches	GLMM_Poisson	HE - B41Tg	-0.364393339	0.112203791	Inf	-3.247602741	0.001163816
Figure6A	Total_Branches_Log	LMM	HE - B41Tg	-0.46296153	0.119825182	10	-3.86364136	0.003141547
Figure6A	Total_Intersections	NB-GLMM	HE - B41Tg	-0.348341253	0.071692631	Inf	-4.858815319	1.18E-06
Figure6A	Max_Intersection	GLM	HE - B41Tg	-0.24494498	0.085302525	Inf	-2.871485705	0.004085473
Figure6B	Number_of_Branches	GLM	KO - KOB41Tg	-0.335845474	0.08672232	Inf	-3.872653261	0.000107657
Figure6B	Total_Branches_Log	LMM	KO - KOB41Tg	-0.376169563	0.091477776	10	-4.112141536	0.002103339
Figure6B	Total_Intersections	NB-GLMM	KO - KOB41Tg	-0.382199595	0.054481084	Inf	-7.015271414	2.30E-12
Figure6B	Max_Intersection	GLM	KO - KOB41Tg	-0.359878364	0.095283451	Inf	-3.776924099	0.000158777
FigureS3B	Number_of_Branches	GLM	WT - HE	-0.067536207	0.091915422	Inf	-0.734764697	1
FigureS3B	Number_of_Branches	GLM	WT - KO	0.480245123	0.101238159	Inf	4.74371646	6.29E-06
FigureS3B	Number_of_Branches	GLM	HE - KO	0.54778133	0.099819765	Inf	5.487704084	1.22E-07
FigureS3B	Total_Branches_Log	nlme-LMM	WT - HE	-0.043910841	0.076464621	13	-0.574263503	1
FigureS3B	Total_Branches_Log	nlme-LMM	WT - KO	0.612385826	0.087239105	13	7.019625281	2.72E-05
FigureS3B	Total_Branches_Log	nlme-LMM	HE - KO	0.656296667	0.084083049	13	7.805338552	8.78E-06
FigureS3B	Total_Intersections	NB-GLMM	WT - HE	0.017370718	0.073964624	Inf	0.234851708	1
FigureS3B	Total_Intersections	NB-GLMM	WT - KO	0.458501752	0.07313574	Inf	6.26918864	1.09E-09
FigureS3B	Total_Intersections	NB-GLMM	HE - KO	0.441131034	0.073242796	Inf	6.022859031	5.14E-09
FigureS3B	Max_Intersection	GLM	WT - HE	-0.025446666	0.10089482	Inf	-0.252209832	1
FigureS3B	Max_Intersection	GLM	WT - KO	0.356429515	0.106252568	Inf	3.354549643	0.002384829
FigureS3B	Max_Intersection	GLM	HE - KO	0.381876181	0.105641349	Inf	3.614836263	0.000901613
FigureS3D	Number_of_Branches	GLM	WT - HE	-0.009434032	0.097129666	Inf	-0.097128226	1
FigureS3D	Number_of_Branches	GLM	WT - KO	0.282953931	0.105017354	Inf	2.694354036	0.021157563
FigureS3D	Number_of_Branches	GLM	HE - KO	0.292387963	0.104805266	Inf	2.789821304	0.015821142
FigureS3D	Total_Branches_Log	LMM	WT - HE	-0.027751698	0.070907132	12	-0.391380917	1
FigureS3D	Total_Branches_Log	LMM	WT - KO	0.460047093	0.070907132	12	6.48802289	8.97E-05
FigureS3D	Total_Branches_Log	LMM	HE - KO	0.487798792	0.070907132	12	6.879403807	5.10E-05
FigureS3D	Total_Intersections	NB-GLMM	WT - HE	0.015124583	0.059007043	Inf	0.256318269	1
FigureS3D	Total_Intersections	NB-GLMM	WT - KO	0.411559409	0.061926503	Inf	6.645933269	9.04E-11
FigureS3D	Total_Intersections	NB-GLMM	HE - KO	0.396434825	0.062014386	Inf	6.39262684	4.89E-10
FigureS3D	Max_Intersection	GLM	WT - HE	0.104203778	0.104826905	Inf	0.994055651	0.960587324
FigureS3D	Max_Intersection	GLM	WT - KO	0.22054277	0.108175042	Inf	2.038758345	0.124422455
FigureS3D	Max_Intersection	GLM	HE - KO	0.116338992	0.110787423	Inf	1.050110098	0.881002489
FigureS6D	Number_of_Branches	GLM	WT - HE	0.158948206	0.13751363	Inf	1.15587237	0.743200097
FigureS6D	Number_of_Branches	GLM	WT - KO	0.258510695	0.146659493	Inf	1.762659131	0.233873993
FigureS6D	Number_of_Branches	GLM	HE - KO	0.09956249	0.149669594	Inf	0.665215203	1
FigureS6D	Total_Branches_Log	LMM	WT - HE	0.259737633	0.123188572	6.313181215	2.108455587	0.231755256
FigureS6D	Total_Branches_Log	LMM	WT - KO	0.568762202	0.127609034	6.383010727	4.457068482	0.011084727
FigureS6D	Total_Branches_Log	LMM	HE - KO	0.309024569	0.128955877	7.527104805	2.396358949	0.1359103
FigureS6D	Total_Intersections	NB-GLM	WT - HE	0.162592187	0.083860904	Inf	1.938831793	0.15756547
FigureS6D	Total_Intersections	NB-GLM	WT - KO	0.719464489	0.0932944	Inf	7.711765039	3.72E-14
FigureS6D	Total_Intersections	NB-GLM	HE - KO	0.556872302	0.093218904	Inf	5.973813003	6.95E-09
FigureS6D	Max_Intersection	GLM	WT - HE	0.015267472	0.140415077	Inf	0.108731003	1
FigureS6D	Max_Intersection	GLM	WT - KO	0.367243895	0.160393298	Inf	2.289646143	0.066125513
FigureS6D	Max_Intersection	GLM	HE - KO	0.351976423	0.158872224	Inf	2.215468598	0.080183752
