# Supplementary material for: Aurka-Bhlhe41 axis prevents premature aging-like microglial dysfunction and promotes remyelination
Source: Nat Commun. 2026 Mar 27;17:5238. doi: 10.1038/s41467-026-71014-w (PMC13260908; doi:10.1038/s41467-026-71014-w)
Supplement: Supplementary file 6 — Source Data [file 41467_2026_71014_MOESM6_ESM.zip › Source Data/Statistical Report/Fig1a_Statistics.txt]

Fig1a Statistics

Two-way ANOVA Results:
             Df Sum Sq Mean Sq F value Pr(>F)    
Genotype      2 198.29   99.14  7723.4 <2e-16 ***
Age           5  27.88    5.58   434.4 <2e-16 ***
Genotype:Age 10  13.35    1.34   104.0 <2e-16 ***
Residuals    54   0.69    0.01                   
---
Signif. codes:  0 ‘***’ 0.001 ‘**’ 0.01 ‘*’ 0.05 ‘.’ 0.1 ‘ ’ 1

--------------------

Check assumptions:

Normality of Residuals (Shapiro-Wilk test):

	Shapiro-Wilk normality test

data:  residuals(model)
W = 0.98859, p-value = 0.7641


Homogeneity of Variance (Levene's Test):
Levene's Test for Homogeneity of Variance (center = median)
      Df F value Pr(>F)
group 17  1.1018 0.3763
      54               

--------------------

Post-hoc Test Results (EMMeans with Bonferroni adjustment):
Age = P0:
 contrast       estimate     SE df t.ratio p.value
 WT - B41HET      -0.371 0.0801 54  -4.634  0.0001
 WT - B41KO       -2.628 0.0801 54 -32.803  <.0001
 B41HET - B41KO   -2.257 0.0801 54 -28.169  <.0001

Age = P14:
 contrast       estimate     SE df t.ratio p.value
 WT - B41HET      -0.807 0.0801 54 -10.071  <.0001
 WT - B41KO       -4.205 0.0801 54 -52.492  <.0001
 B41HET - B41KO   -3.399 0.0801 54 -42.421  <.0001

Age = P180:
 contrast       estimate     SE df t.ratio p.value
 WT - B41HET      -0.756 0.0801 54  -9.443  <.0001
 WT - B41KO       -2.851 0.0801 54 -35.581  <.0001
 B41HET - B41KO   -2.094 0.0801 54 -26.138  <.0001

Age = P21:
 contrast       estimate     SE df t.ratio p.value
 WT - B41HET      -2.234 0.0801 54 -27.882  <.0001
 WT - B41KO       -5.328 0.0801 54 -66.504  <.0001
 B41HET - B41KO   -3.094 0.0801 54 -38.621  <.0001

Age = P60:
 contrast       estimate     SE df t.ratio p.value
 WT - B41HET      -1.635 0.0801 54 -20.406  <.0001
 WT - B41KO       -5.000 0.0801 54 -62.405  <.0001
 B41HET - B41KO   -3.365 0.0801 54 -41.999  <.0001

Age = P7:
 contrast       estimate     SE df t.ratio p.value
 WT - B41HET      -0.898 0.0801 54 -11.213  <.0001
 WT - B41KO       -3.649 0.0801 54 -45.541  <.0001
 B41HET - B41KO   -2.750 0.0801 54 -34.328  <.0001

Results are given on the log2 (not the response) scale. 
P value adjustment: bonferroni method for 3 tests 
