# Supplementary material for: Aurka-Bhlhe41 axis prevents premature aging-like microglial dysfunction and promotes remyelination
Source: Nat Commun. 2026 Mar 27;17:5238. doi: 10.1038/s41467-026-71014-w (PMC13260908; doi:10.1038/s41467-026-71014-w)
Supplement: Supplementary file 6 — Source Data [file 41467_2026_71014_MOESM6_ESM.zip › Source Data/Statistical Report/Fig1b_Statistics.txt]

Fig1b Statistics

Kruskal-Wallis H test:

Although the Shapiro-Wilk test was non-significant (P > 0.05), likely due to low statistical power (N=4/5 per group), 
    the QQ plot revealed a significant departure from normality, particularly in the tails.Therefore, we proceeded with the more robust non-parametric Kruskal-Wallis H test to compare the groups.

	Kruskal-Wallis rank sum test

data:  Bhlhe41_Exp by Genotype
Kruskal-Wallis chi-squared = 10.22, df = 2, p-value = 0.006036


--------------------

Post-hoc Test Results (Dunn's Test with Bonferroni adjustment):
# A tibble: 3 × 9
  .y.         group1 group2    n1    n2 statistic       p   p.adj p.adj.signif
* <chr>       <chr>  <chr>  <int> <int>     <dbl>   <dbl>   <dbl> <chr>       
1 Bhlhe41_Exp WT     B41HET     5     5    -0.919 0.358   1       ns          
2 Bhlhe41_Exp WT     B41KO      5     5    -3.11  0.00186 0.00559 **          
3 Bhlhe41_Exp B41HET B41KO      5     5    -2.19  0.0284  0.0851  ns          
