# Supplementary material for: Aurka-Bhlhe41 axis prevents premature aging-like microglial dysfunction and promotes remyelination
Source: Nat Commun. 2026 Mar 27;17:5238. doi: 10.1038/s41467-026-71014-w (PMC13260908; doi:10.1038/s41467-026-71014-w)
Supplement: Supplementary file 6 — Source Data [file 41467_2026_71014_MOESM6_ESM.zip › Source Data/Statistical Report/Fig2a_Statistics.txt]

Fig2a Statistics

Data type: count

Generalized Linear Model (GLM) with poisson:

Call:
glm(formula = Microglia ~ CNS_Region * Genotype, family = poisson(link = "log"), 
    data = Fig_2a)

Deviance Residuals: 
    Min       1Q   Median       3Q      Max  
-1.5037  -0.3964   0.0000   0.3186   1.2642  

Coefficients:
                                Estimate Std. Error z value Pr(>|z|)    
(Intercept)                      2.82138    0.10911  25.858   <2e-16 ***
CNS_RegionCA3                   -0.15415    0.16060  -0.960   0.3371    
CNS_RegionCC                    -0.33647    0.16903  -1.991   0.0465 *  
CNS_RegionCortex                 0.16430    0.14834   1.108   0.2680    
CNS_RegionDG                    -0.12675    0.15943  -0.795   0.4266    
GenotypeB41HET                   0.11248    0.15014   0.749   0.4538    
GenotypeB41KO                   -0.14036    0.16001  -0.877   0.3804    
CNS_RegionCA3:GenotypeB41HET    -0.08508    0.22348  -0.381   0.7034    
CNS_RegionCC:GenotypeB41HET      0.01269    0.23220   0.055   0.9564    
CNS_RegionCortex:GenotypeB41HET -0.13289    0.20725  -0.641   0.5214    
CNS_RegionDG:GenotypeB41HET      0.06079    0.21776   0.279   0.7801    
CNS_RegionCA3:GenotypeB41KO      0.18118    0.22984   0.788   0.4305    
CNS_RegionCC:GenotypeB41KO       0.17315    0.24166   0.716   0.4737    
CNS_RegionCortex:GenotypeB41KO   0.10959    0.21476   0.510   0.6099    
CNS_RegionDG:GenotypeB41KO       0.23074    0.22685   1.017   0.3091    
---
Signif. codes:  0 ‘***’ 0.001 ‘**’ 0.01 ‘*’ 0.05 ‘.’ 0.1 ‘ ’ 1

(Dispersion parameter for poisson family taken to be 1)

    Null deviance: 50.617  on 74  degrees of freedom
Residual deviance: 22.272  on 60  degrees of freedom
AIC: 397.12

Number of Fisher Scoring iterations: 4

Analysis of Deviance Table

Model: poisson, link: log

Response: Microglia

Terms added sequentially (first to last)


                    Df Deviance Resid. Df Resid. Dev  Pr(>Chi)    
NULL                                   74     50.617              
CNS_Region           4  23.8294        70     26.787 8.642e-05 ***
Genotype             2   1.8087        68     24.978    0.4048    
CNS_Region:Genotype  8   2.7064        60     22.272    0.9514    
---
Signif. codes:  0 ‘***’ 0.001 ‘**’ 0.01 ‘*’ 0.05 ‘.’ 0.1 ‘ ’ 1

Overdispersion parameter:
[1] 0.3686793

--------------------

Post-hoc Test Results (EMMeans with Bonferroni adjustment):
CNS_Region = CA1:
 contrast       estimate    SE  df z.ratio p.value
 WT - B41HET     -0.1125 0.150 Inf  -0.749  1.0000
 WT - B41KO       0.1404 0.160 Inf   0.877  1.0000
 B41HET - B41KO   0.2528 0.156 Inf   1.621  0.3152

CNS_Region = CA3:
 contrast       estimate    SE  df z.ratio p.value
 WT - B41HET     -0.0274 0.166 Inf  -0.166  1.0000
 WT - B41KO      -0.0408 0.165 Inf  -0.247  1.0000
 B41HET - B41KO  -0.0134 0.164 Inf  -0.082  1.0000

CNS_Region = CC:
 contrast       estimate    SE  df z.ratio p.value
 WT - B41HET     -0.1252 0.177 Inf  -0.707  1.0000
 WT - B41KO      -0.0328 0.181 Inf  -0.181  1.0000
 B41HET - B41KO   0.0924 0.176 Inf   0.526  1.0000

CNS_Region = Cortex:
 contrast       estimate    SE  df z.ratio p.value
 WT - B41HET      0.0204 0.143 Inf   0.143  1.0000
 WT - B41KO       0.0308 0.143 Inf   0.215  1.0000
 B41HET - B41KO   0.0104 0.144 Inf   0.072  1.0000

CNS_Region = DG:
 contrast       estimate    SE  df z.ratio p.value
 WT - B41HET     -0.1733 0.158 Inf  -1.099  0.8159
 WT - B41KO      -0.0904 0.161 Inf  -0.562  1.0000
 B41HET - B41KO   0.0829 0.154 Inf   0.538  1.0000

Results are given on the log (not the response) scale. 
P value adjustment: bonferroni method for 3 tests 
