# Supplementary material for: Aurka-Bhlhe41 axis prevents premature aging-like microglial dysfunction and promotes remyelination
Source: Nat Commun. 2026 Mar 27;17:5238. doi: 10.1038/s41467-026-71014-w (PMC13260908; doi:10.1038/s41467-026-71014-w)
Supplement: Supplementary file 6 — Source Data [file 41467_2026_71014_MOESM6_ESM.zip › Source Data/Statistical Report/Fig2c_Statistics.txt]

Fig2c Statistics

Kruskal-Wallis H test:

Although the Shapiro-Wilk test was non-significant (P > 0.05), likely due to low statistical power (N=4/5 per group), 
    the QQ plot revealed a significant departure from normality, particularly in the tails.Therefore, we proceeded with the more robust non-parametric Kruskal-Wallis H test to compare the groups.

	Kruskal-Wallis rank sum test

data:  Bhlhe41_Exp by Genotype
Kruskal-Wallis chi-squared = 11.18, df = 2, p-value = 0.003735


--------------------

Post-hoc Test Results (Dunn's Test with Bonferroni adjustment):
# A tibble: 3 × 9
  .y.         group1  group2     n1    n2 statistic        p   p.adj p.adj.signif
* <chr>       <chr>   <chr>   <int> <int>     <dbl>    <dbl>   <dbl> <chr>       
1 Bhlhe41_Exp WT      B41cHET     5     5     -1.34 0.179    0.537   ns          
2 Bhlhe41_Exp WT      B41cKO      5     5     -3.32 0.000889 0.00267 **          
3 Bhlhe41_Exp B41cHET B41cKO      5     5     -1.98 0.0477   0.143   ns          
