# Supplementary material for: Aurka-Bhlhe41 axis prevents premature aging-like microglial dysfunction and promotes remyelination
Source: Nat Commun. 2026 Mar 27;17:5238. doi: 10.1038/s41467-026-71014-w (PMC13260908; doi:10.1038/s41467-026-71014-w)
Supplement: Supplementary file 6 — Source Data [file 41467_2026_71014_MOESM6_ESM.zip › Source Data/Statistical Report/Fig2f_Statistics.txt]

Fig2f AF488_Pos Statistics

--------------------

Check assumptions:

Normal distribution:
Fig_2f$Genotype: WT

	Shapiro-Wilk normality test

data:  dd[x, ]
W = 0.91096, p-value = 0.3609

-------------------------------------------------------------------------------------------------------- 
Fig_2f$Genotype: B41KO

	Shapiro-Wilk normality test

data:  dd[x, ]
W = 0.93742, p-value = 0.5859


Homogeneity of Variance (Levene's Test):
Levene's Test for Homogeneity of Variance (center = median)
      Df F value Pr(>F)
group  1  0.7004 0.4167
      14               

--------------------

t-test Results:
                         t                 
Variable                 "AF488_Pos"       
Test                     "Student's t-test"
t_statistic              "6.381165"        
df                       "14"              
p_value                  "1.707189e-05"    
Mean_mean in group WT    "1.61875"         
Mean_mean in group B41KO "0.68625"         
CI_Lower                 "0.6190755"       
CI_Upper                 "1.245925"        

=====================
