# Supplementary material for: Aurka-Bhlhe41 axis prevents premature aging-like microglial dysfunction and promotes remyelination
Source: Nat Commun. 2026 Mar 27;17:5238. doi: 10.1038/s41467-026-71014-w (PMC13260908; doi:10.1038/s41467-026-71014-w)
Supplement: Supplementary file 6 — Source Data [file 41467_2026_71014_MOESM6_ESM.zip › Source Data/Statistical Report/Fig2g_Statistics.txt]

Fig2g AF488_Pos Statistics

--------------------

Check assumptions:

Normal distribution:
Fig_2g$Genotype: WT

	Shapiro-Wilk normality test

data:  dd[x, ]
W = 0.92424, p-value = 0.5364

-------------------------------------------------------------------------------------------------------- 
Fig_2g$Genotype: B41cKO

	Shapiro-Wilk normality test

data:  dd[x, ]
W = 0.83392, p-value = 0.116


Homogeneity of Variance (Levene's Test):
Levene's Test for Homogeneity of Variance (center = median)
      Df F value Pr(>F)
group  1  1.4597 0.2548
      10               

--------------------

t-test Results:
                          t                 
Variable                  "AF488_Pos"       
Test                      "Student's t-test"
t_statistic               "4.567001"        
df                        "10"              
p_value                   "0.001030996"     
Mean_mean in group WT     "2.08"            
Mean_mean in group B41cKO "0.7366667"       
CI_Lower                  "0.6879507"       
CI_Upper                  "1.998716"        

=====================
