# Supplementary material for: Aurka-Bhlhe41 axis prevents premature aging-like microglial dysfunction and promotes remyelination
Source: Nat Commun. 2026 Mar 27;17:5238. doi: 10.1038/s41467-026-71014-w (PMC13260908; doi:10.1038/s41467-026-71014-w)
Supplement: Supplementary file 6 — Source Data [file 41467_2026_71014_MOESM6_ESM.zip › Source Data/Statistical Report/Fig3b_Statistics.txt]

Fig3b Statistics

Two-way ANOVA Results:
                     Df Sum Sq Mean Sq F value   Pr(>F)    
Genotype              1   3856    3856  13.393 0.000964 ***
Model_Phase           2  64510   32255 112.021 1.21e-14 ***
Genotype:Model_Phase  2   4148    2074   7.204 0.002786 ** 
Residuals            30   8638     288                     
---
Signif. codes:  0 ‘***’ 0.001 ‘**’ 0.01 ‘*’ 0.05 ‘.’ 0.1 ‘ ’ 1

----------------------

Shapiro-Wilk Test for Normality of Residuals:

	Shapiro-Wilk normality test

data:  residuals(model)
W = 0.98295, p-value = 0.8399


Levene's Test for Homogeneity of Variances:
Levene's Test for Homogeneity of Variance (center = median)
      Df F value Pr(>F)
group  5  0.3682 0.8663
      30               

----------------------

Posthoc Results with bonferroni adjustment:
Model_Phase = Control:
 contrast    estimate  SE df t.ratio p.value
 WT - B41cKO      9.1 9.8 30   0.929  0.3604

Model_Phase = CPZ:
 contrast    estimate  SE df t.ratio p.value
 WT - B41cKO      2.2 9.8 30   0.225  0.8238

Model_Phase = Recovery:
 contrast    estimate  SE df t.ratio p.value
 WT - B41cKO     50.8 9.8 30   5.185  <.0001


=====================
