# Supplementary material for: Aurka-Bhlhe41 axis prevents premature aging-like microglial dysfunction and promotes remyelination
Source: Nat Commun. 2026 Mar 27;17:5238. doi: 10.1038/s41467-026-71014-w (PMC13260908; doi:10.1038/s41467-026-71014-w)
Supplement: Supplementary file 6 — Source Data [file 41467_2026_71014_MOESM6_ESM.zip › Source Data/Statistical Report/Fig3c_Statistics.txt]

Fig3c Statistics

Two-way ANOVA Results:
                     Df Sum Sq Mean Sq F value   Pr(>F)    
Genotype              1   1152    1152   2.355    0.135    
Model_Phase           2  43800   21900  44.752 9.91e-10 ***
Genotype:Model_Phase  2  14501    7250  14.816 3.35e-05 ***
Residuals            30  14681     489                     
---
Signif. codes:  0 ‘***’ 0.001 ‘**’ 0.01 ‘*’ 0.05 ‘.’ 0.1 ‘ ’ 1

----------------------

Shapiro-Wilk Test for Normality of Residuals:

	Shapiro-Wilk normality test

data:  residuals(model)
W = 0.98854, p-value = 0.966


Levene's Test for Homogeneity of Variances:
Levene's Test for Homogeneity of Variance (center = median)
      Df F value Pr(>F)
group  5  2.0351 0.1021
      30               

----------------------

Posthoc Results:
Model_Phase = Control:
 contrast    estimate   SE df t.ratio p.value
 WT - B41cKO     5.02 12.8 30   0.393  0.6968

Model_Phase = CPZ:
 contrast    estimate   SE df t.ratio p.value
 WT - B41cKO   -34.40 12.8 30  -2.693  0.0115

Model_Phase = Recovery:
 contrast    estimate   SE df t.ratio p.value
 WT - B41cKO    63.32 12.8 30   4.958  <.0001


=====================
