# Supplementary material for: Aurka-Bhlhe41 axis prevents premature aging-like microglial dysfunction and promotes remyelination
Source: Nat Commun. 2026 Mar 27;17:5238. doi: 10.1038/s41467-026-71014-w (PMC13260908; doi:10.1038/s41467-026-71014-w)
Supplement: Supplementary file 6 — Source Data [file 41467_2026_71014_MOESM6_ESM.zip › Source Data/Statistical Report/Fig3d_Statistics.txt]

Fig3d Statistics

Linear Mixed Model Results:

Fitting LMM with variance structure due to heteroscedasticity: Weighted Linear Mixed-Effects Model):
lme.formula(fixed = Axons ~ Genotype * Model_Phase * Axon_Status, 
    data = Fig3d, random = ~1 | Mouse_ID, weights = varIdent(form = ~1 | 
        Genotype))
Analysis of Deviance Table (Type III tests)

Response: Axons
                                     Chisq Df Pr(>Chisq)    
(Intercept)                      2217.6951  1  < 2.2e-16 ***
Genotype                            0.8619  1     0.3532    
Model_Phase                       723.9028  2  < 2.2e-16 ***
Axon_Status                       860.9109  1  < 2.2e-16 ***
Genotype:Model_Phase               33.2396  2  6.055e-08 ***
Genotype:Axon_Status                0.1993  1     0.6553    
Model_Phase:Axon_Status          1415.6509  2  < 2.2e-16 ***
Genotype:Model_Phase:Axon_Status   83.9989  2  < 2.2e-16 ***
---
Signif. codes:  0 ‘***’ 0.001 ‘**’ 0.01 ‘*’ 0.05 ‘.’ 0.1 ‘ ’ 1

--------------------

Check assumptions:

Test uniformity (DHARMa):

	Asymptotic one-sample Kolmogorov-Smirnov test

data:  simulationOutput$scaledResiduals
D = 0.11067, p-value = 0.4544
alternative hypothesis: two-sided


Test of overdispersion:
[1] 0.304

Test of Homogeneity:
Levene's Test for Homogeneity of Variance (center = median)
      Df F value  Pr(>F)  
group  1  5.7184 0.02005 *
      58                  
---
Signif. codes:  0 ‘***’ 0.001 ‘**’ 0.01 ‘*’ 0.05 ‘.’ 0.1 ‘ ’ 1

--------------------

Post-hoc Test Results (EMMeans with Bonferroni adjustment):
Model_Phase = Control, Axon_Status = Mye:
 contrast estimate   SE df t.ratio p.value
 WT - cKO     5.53 5.96 24   0.928  0.3624

Model_Phase = CPZ, Axon_Status = Mye:
 contrast estimate   SE df t.ratio p.value
 WT - cKO     0.60 5.96 24   0.101  0.9206

Model_Phase = Recovery, Axon_Status = Mye:
 contrast estimate   SE df t.ratio p.value
 WT - cKO    44.93 5.96 24   7.539  <.0001

Model_Phase = Control, Axon_Status = Unmye:
 contrast estimate   SE df t.ratio p.value
 WT - cKO     1.87 5.96 24   0.313  0.7568

Model_Phase = CPZ, Axon_Status = Unmye:
 contrast estimate   SE df t.ratio p.value
 WT - cKO     6.20 5.96 24   1.040  0.3086

Model_Phase = Recovery, Axon_Status = Unmye:
 contrast estimate   SE df t.ratio p.value
 WT - cKO   -45.93 5.96 24  -7.707  <.0001

Degrees-of-freedom method: containment 

=====================
