# Supplementary material for: Aurka-Bhlhe41 axis prevents premature aging-like microglial dysfunction and promotes remyelination
Source: Nat Commun. 2026 Mar 27;17:5238. doi: 10.1038/s41467-026-71014-w (PMC13260908; doi:10.1038/s41467-026-71014-w)
Supplement: Supplementary file 6 — Source Data [file 41467_2026_71014_MOESM6_ESM.zip › Source Data/Statistical Report/Fig3e_Statistics.txt]

Fig3e Statistics

Data type: count

Generalized Linear Model (GLM) with negative binomial Results:

Call:
glm.nb(formula = `3e_Olig2` ~ Model_Phase * Genotype, data = Fig3e, 
    init.theta = 260.1654962, link = log)

Deviance Residuals: 
     Min        1Q    Median        3Q       Max  
-1.68189  -0.66381   0.04235   0.52826   3.10347  

Coefficients:
                                   Estimate Std. Error z value Pr(>|z|)    
(Intercept)                         5.00952    0.04187 119.649  < 2e-16 ***
Model_PhaseCPZ                     -0.40602    0.06374  -6.370 1.89e-10 ***
Model_PhaseRecovery                -0.13305    0.06053  -2.198   0.0279 *  
GenotypeB41cKO                     -0.05252    0.05972  -0.880   0.3791    
Model_PhaseCPZ:GenotypeB41cKO       0.09181    0.09012   1.019   0.3083    
Model_PhaseRecovery:GenotypeB41cKO -0.18599    0.08792  -2.115   0.0344 *  
---
Signif. codes:  0 ‘***’ 0.001 ‘**’ 0.01 ‘*’ 0.05 ‘.’ 0.1 ‘ ’ 1

(Dispersion parameter for Negative Binomial(260.1655) family taken to be 1)

    Null deviance: 113.875  on 35  degrees of freedom
Residual deviance:  32.578  on 30  degrees of freedom
AIC: 298.72

Number of Fisher Scoring iterations: 1


              Theta:  260 
          Std. Err.:  175 

 2 x log-likelihood:  -284.725 
Analysis of Deviance Table

Model: Negative Binomial(260.1655), link: log

Response: 3e_Olig2

Terms added sequentially (first to last)


                     Df Deviance Resid. Df Resid. Dev  Pr(>Chi)    
NULL                                    35    113.875              
Model_Phase           2   66.475        33     47.400 3.673e-15 ***
Genotype              1    5.463        32     41.937  0.019427 *  
Model_Phase:Genotype  2    9.359        30     32.578  0.009284 ** 
---
Signif. codes:  0 ‘***’ 0.001 ‘**’ 0.01 ‘*’ 0.05 ‘.’ 0.1 ‘ ’ 1

Overdispersion parameter:
[1] 1.121748

--------------------

Post-hoc Test Results (EMMeans with Bonferroni adjustment):
Model_Phase = Control:
 contrast    estimate     SE  df z.ratio p.value
 WT - B41cKO   0.0525 0.0597 Inf   0.880  0.3791

Model_Phase = CPZ:
 contrast    estimate     SE  df z.ratio p.value
 WT - B41cKO  -0.0393 0.0675 Inf  -0.582  0.5605

Model_Phase = Recovery:
 contrast    estimate     SE  df z.ratio p.value
 WT - B41cKO   0.2385 0.0645 Inf   3.696  0.0002

Results are given on the log (not the response) scale. 
