# Supplementary material for: Aurka-Bhlhe41 axis prevents premature aging-like microglial dysfunction and promotes remyelination
Source: Nat Commun. 2026 Mar 27;17:5238. doi: 10.1038/s41467-026-71014-w (PMC13260908; doi:10.1038/s41467-026-71014-w)
Supplement: Supplementary file 6 — Source Data [file 41467_2026_71014_MOESM6_ESM.zip › Source Data/Statistical Report/Fig3f_Statistics.txt]

Fig3f Statistics

Data type: count

Generalized Linear Model (GLM) with negative binomial Results:

Call:
glm.nb(formula = `3f_CC1` ~ Model_Phase * Genotype, data = Fig3f, 
    init.theta = 124.2896695, link = log)

Deviance Residuals: 
    Min       1Q   Median       3Q      Max  
-2.3266  -0.5995  -0.2287   0.6209   2.2366  

Coefficients:
                                   Estimate Std. Error z value Pr(>|z|)    
(Intercept)                         4.87520    0.05112  95.368  < 2e-16 ***
Model_PhaseCPZ                     -0.56664    0.07872  -7.198 6.09e-13 ***
Model_PhaseRecovery                -0.14046    0.07361  -1.908  0.05636 .  
GenotypeB41cKO                     -0.07254    0.07295  -0.994  0.32004    
Model_PhaseCPZ:GenotypeB41cKO      -0.02884    0.11282  -0.256  0.79824    
Model_PhaseRecovery:GenotypeB41cKO -0.33806    0.10805  -3.129  0.00176 ** 
---
Signif. codes:  0 ‘***’ 0.001 ‘**’ 0.01 ‘*’ 0.05 ‘.’ 0.1 ‘ ’ 1

(Dispersion parameter for Negative Binomial(124.2897) family taken to be 1)

    Null deviance: 172.359  on 35  degrees of freedom
Residual deviance:  34.991  on 30  degrees of freedom
AIC: 298.94

Number of Fisher Scoring iterations: 1


              Theta:  124.3 
          Std. Err.:  65.6 

 2 x log-likelihood:  -284.943 
Analysis of Deviance Table

Model: Negative Binomial(124.2897), link: log

Response: 3f_CC1

Terms added sequentially (first to last)


                     Df Deviance Resid. Df Resid. Dev  Pr(>Chi)    
NULL                                    35    172.359              
Model_Phase           2  108.259        33     64.100 < 2.2e-16 ***
Genotype              1   17.767        32     46.334 2.497e-05 ***
Model_Phase:Genotype  2   11.342        30     34.991  0.003444 ** 
---
Signif. codes:  0 ‘***’ 0.001 ‘**’ 0.01 ‘*’ 0.05 ‘.’ 0.1 ‘ ’ 1

Overdispersion parameter:
[1] 1.179787

--------------------

Post-hoc Test Results (EMMeans with Bonferroni adjustment):
Model_Phase = Control:
 contrast    estimate     SE  df z.ratio p.value
 WT - B41cKO   0.0725 0.0730 Inf   0.994  0.3200

Model_Phase = CPZ:
 contrast    estimate     SE  df z.ratio p.value
 WT - B41cKO   0.1014 0.0861 Inf   1.178  0.2388

Model_Phase = Recovery:
 contrast    estimate     SE  df z.ratio p.value
 WT - B41cKO   0.4106 0.0797 Inf   5.151  <.0001

Results are given on the log (not the response) scale. 
