# Supplementary material for: Aurka-Bhlhe41 axis prevents premature aging-like microglial dysfunction and promotes remyelination
Source: Nat Commun. 2026 Mar 27;17:5238. doi: 10.1038/s41467-026-71014-w (PMC13260908; doi:10.1038/s41467-026-71014-w)
Supplement: Supplementary file 6 — Source Data [file 41467_2026_71014_MOESM6_ESM.zip › Source Data/Statistical Report/Fig3g_Statistics.txt]

Fig3g_dMbp Statistics

Data type: continuous

 Aligned Rank Transform (ART) ANOVA:
Analysis of Variance of Aligned Rank Transformed Data

Table Type: Anova Table (Type III tests) 
Model: No Repeated Measures (lm)
Response: art(dMbp_log2)

                       Df Df.res  F value     Pr(>F)    
1 Genotype              1     30  12.2666  0.0014675  **
2 Model_Phase           2     30 120.8392 4.4258e-15 ***
3 Genotype:Model_Phase  2     30   5.2122  0.0114072   *
---
Signif. codes:   0 ‘***’ 0.001 ‘**’ 0.01 ‘*’ 0.05 ‘.’ 0.1 ‘ ’ 1 

Assumption Checks:

Shapiro-Wilk Normality Test of Residuals:

	Shapiro-Wilk normality test

data:  residuals(model)
W = 0.96112, p-value = 0.2327


Levene's Test for Homogeneity of Variances:
Levene's Test for Homogeneity of Variance (center = median)
      Df F value    Pr(>F)    
group  5  5.8876 0.0006628 ***
      30                      
---
Signif. codes:  0 ‘***’ 0.001 ‘**’ 0.01 ‘*’ 0.05 ‘.’ 0.1 ‘ ’ 1

--------------------
posthoc with bonferroni adjustmentModel_Phase = Control:
 contrast    estimate   SE df t.ratio p.value
 WT - B41cKO     6.50 5.65 30   1.151  0.2589

Model_Phase = CPZ:
 contrast    estimate   SE df t.ratio p.value
 WT - B41cKO     6.83 5.65 30   1.210  0.2358

Model_Phase = Recovery:
 contrast    estimate   SE df t.ratio p.value
 WT - B41cKO   -15.67 5.65 30  -2.774  0.0094


======================================
Fig3g_dMbp_Iba1 Statistics

Data type: continuous

Aligned Rank Transform (ART) ANOVA:
Analysis of Variance of Aligned Rank Transformed Data

Table Type: Anova Table (Type III tests) 
Model: No Repeated Measures (lm)
Response: art(dMbp_Iba1 %>% log2)

                       Df Df.res  F value     Pr(>F)    
1 Genotype              1     30   8.1916  0.0076004  **
2 Model_Phase           2     30 120.9331 4.3802e-15 ***
3 Genotype:Model_Phase  2     30   8.2351  0.0014100  **
---
Signif. codes:   0 ‘***’ 0.001 ‘**’ 0.01 ‘*’ 0.05 ‘.’ 0.1 ‘ ’ 1 

Assumption Checks:

Shapiro-Wilk Normality Test of Residuals:

	Shapiro-Wilk normality test

data:  residuals(model)
W = 0.94593, p-value = 0.07788


Levene's Test for Homogeneity of Variances:
Levene's Test for Homogeneity of Variance (center = median)
      Df F value    Pr(>F)    
group  5  7.2245 0.0001526 ***
      30                      
---
Signif. codes:  0 ‘***’ 0.001 ‘**’ 0.01 ‘*’ 0.05 ‘.’ 0.1 ‘ ’ 1

--------------------

Post-hoc Test Results (ART Contrasts with Bonferroni adjustment):
Model_Phase = Control:
 contrast    estimate   SE df t.ratio p.value
 WT - B41cKO      1.5 5.28 30   0.284  0.7782

Model_Phase = CPZ:
 contrast    estimate   SE df t.ratio p.value
 WT - B41cKO     14.2 5.28 30   2.684  0.0117

Model_Phase = Recovery:
 contrast    estimate   SE df t.ratio p.value
 WT - B41cKO    -16.0 5.28 30  -3.031  0.0050


============================
