# Supplementary material for: Aurka-Bhlhe41 axis prevents premature aging-like microglial dysfunction and promotes remyelination
Source: Nat Commun. 2026 Mar 27;17:5238. doi: 10.1038/s41467-026-71014-w (PMC13260908; doi:10.1038/s41467-026-71014-w)
Supplement: Supplementary file 6 — Source Data [file 41467_2026_71014_MOESM6_ESM.zip › Source Data/Statistical Report/Fig4a_Statistics.txt]

Fig4a Aurka Statistics

Kruskal-Wallis H test:

 Bounded data, use non-parametric Kruskal-Wallis H test .

	Kruskal-Wallis rank sum test

data:  Aurka by Genotype
Kruskal-Wallis chi-squared = 15.158, df = 2, p-value = 0.0005111


--------------------

Post-hoc Test Results (Dunn's Test with Bonferroni adjustment):
# A tibble: 3 × 9
  .y.   group1 group2    n1    n2 statistic         p    p.adj p.adj.signif
* <chr> <chr>  <chr>  <int> <int>     <dbl>     <dbl>    <dbl> <chr>       
1 Aurka WT     cHET       6     6     -1.95 0.0516    0.155    ns          
2 Aurka WT     cKO        6     6     -3.89 0.0000989 0.000297 ***         
3 Aurka cHET   cKO        6     6     -1.95 0.0516    0.155    ns          

===============================================nFig4a Bhlhe41 Statistics

Kruskal-Wallis H test:

 Bounded data, use non-parametric Kruskal-Wallis H test .

	Kruskal-Wallis rank sum test

data:  Bhlhe41 by Genotype
Kruskal-Wallis chi-squared = 12.316, df = 2, p-value = 0.002117


--------------------

Post-hoc Test Results (Dunn's Test with Bonferroni adjustment):
# A tibble: 3 × 9
  .y.     group1 group2    n1    n2 statistic        p   p.adj p.adj.signif
* <chr>   <chr>  <chr>  <int> <int>     <dbl>    <dbl>   <dbl> <chr>       
1 Bhlhe41 WT     cHET       6     6    -0.973 0.330    0.991   ns          
2 Bhlhe41 WT     cKO        6     6    -3.41  0.000658 0.00197 **          
3 Bhlhe41 cHET   cKO        6     6    -2.43  0.0150   0.0449  *           
