# Supplementary material for: Aurka-Bhlhe41 axis prevents premature aging-like microglial dysfunction and promotes remyelination
Source: Nat Commun. 2026 Mar 27;17:5238. doi: 10.1038/s41467-026-71014-w (PMC13260908; doi:10.1038/s41467-026-71014-w)
Supplement: Supplementary file 6 — Source Data [file 41467_2026_71014_MOESM6_ESM.zip › Source Data/Statistical Report/Fig4b_Statistics.txt]

Fig4b Statistics

Data type: count

Generalized Linear Model (GLM) Results:

Call:
glm(formula = Microglia ~ CNS_Region * Genotype, family = poisson(link = "log"), 
    data = Fig_4b)

Deviance Residuals: 
     Min        1Q    Median        3Q       Max  
-0.96135  -0.32180  -0.04889   0.28071   1.07334  

Coefficients:
                          Estimate Std. Error z value Pr(>|z|)    
(Intercept)                3.08191    0.09578  32.176   <2e-16 ***
CNS_RegionCC              -0.26053    0.14519  -1.794   0.0727 .  
CNS_RegionCA1             -0.09623    0.13884  -0.693   0.4882    
CNS_RegionCA3             -0.07623    0.13811  -0.552   0.5810    
CNS_RegionDG              -0.11664    0.13958  -0.836   0.4034    
GenotypecKO               -0.24870    0.14470  -1.719   0.0857 .  
CNS_RegionCC:GenotypecKO  -0.07125    0.22189  -0.321   0.7481    
CNS_RegionCA1:GenotypecKO -0.08374    0.21243  -0.394   0.6934    
CNS_RegionCA3:GenotypecKO -0.02262    0.20935  -0.108   0.9140    
CNS_RegionDG:GenotypecKO  -0.03555    0.21201  -0.168   0.8668    
---
Signif. codes:  0 ‘***’ 0.001 ‘**’ 0.01 ‘*’ 0.05 ‘.’ 0.1 ‘ ’ 1

(Dispersion parameter for poisson family taken to be 1)

    Null deviance: 35.3004  on 49  degrees of freedom
Residual deviance:  9.9581  on 40  degrees of freedom
AIC: 263.38

Number of Fisher Scoring iterations: 4

Analysis of Deviance Table

Model: poisson, link: log

Response: Microglia

Terms added sequentially (first to last)


                    Df Deviance Resid. Df Resid. Dev  Pr(>Chi)    
NULL                                   49     35.300              
CNS_Region           4   7.4236        45     27.877    0.1151    
Genotype             1  17.7146        44     10.162 2.567e-05 ***
CNS_Region:Genotype  4   0.2041        40      9.958    0.9951    
---
Signif. codes:  0 ‘***’ 0.001 ‘**’ 0.01 ‘*’ 0.05 ‘.’ 0.1 ‘ ’ 1

--------------------

Overdispersion Check:
Overdispersion ratio: 0.25 

--------------------

Post-hoc Test Results (EMMeans with Bonferroni adjustment):
CNS_Region = Cortex:
 contrast estimate    SE  df z.ratio p.value
 WT - cKO    0.249 0.145 Inf   1.719  0.0857

CNS_Region = CC:
 contrast estimate    SE  df z.ratio p.value
 WT - cKO    0.320 0.168 Inf   1.902  0.0572

CNS_Region = CA1:
 contrast estimate    SE  df z.ratio p.value
 WT - cKO    0.332 0.156 Inf   2.138  0.0325

CNS_Region = CA3:
 contrast estimate    SE  df z.ratio p.value
 WT - cKO    0.271 0.151 Inf   1.793  0.0729

CNS_Region = DG:
 contrast estimate    SE  df z.ratio p.value
 WT - cKO    0.284 0.155 Inf   1.835  0.0666

Results are given on the log (not the response) scale. 

=====================
