# Supplementary material for: Aurka-Bhlhe41 axis prevents premature aging-like microglial dysfunction and promotes remyelination
Source: Nat Commun. 2026 Mar 27;17:5238. doi: 10.1038/s41467-026-71014-w (PMC13260908; doi:10.1038/s41467-026-71014-w)
Supplement: Supplementary file 6 — Source Data [file 41467_2026_71014_MOESM6_ESM.zip › Source Data/Statistical Report/Fig4d_Statistics.txt]

Fig4d AF488_Pos Statistics

--------------------

Check assumptions:

Normal distribution:
Fig_4d$Genotype: WT

	Shapiro-Wilk normality test

data:  dd[x, ]
W = 0.90161, p-value = 0.4188

-------------------------------------------------------------------------------------------------------- 
Fig_4d$Genotype: cKO

	Shapiro-Wilk normality test

data:  dd[x, ]
W = 0.9187, p-value = 0.5216


Homogeneity of Variance (Levene's Test):
Levene's Test for Homogeneity of Variance (center = median)
      Df F value Pr(>F)
group  1  0.3708 0.5594
       8               

--------------------

t-test Results:
                       t                 
Variable               "AF488_Pos"       
Test                   "Student's t-test"
t_statistic            "-4.161748"       
df                     "8"               
p_value                "0.003157635"     
Mean_mean in group WT  "1"               
Mean_mean in group cKO "2.365111"        
CI_Lower               "-2.121513"       
CI_Upper               "-0.6087097"      

=====================
