# Supplementary material for: Aurka-Bhlhe41 axis prevents premature aging-like microglial dysfunction and promotes remyelination
Source: Nat Commun. 2026 Mar 27;17:5238. doi: 10.1038/s41467-026-71014-w (PMC13260908; doi:10.1038/s41467-026-71014-w)
Supplement: Supplementary file 6 — Source Data [file 41467_2026_71014_MOESM6_ESM.zip › Source Data/Statistical Report/Fig4e_Statistics.txt]

Fig4e Statistics

Two-way ANOVA Results:
                     Df Sum Sq Mean Sq F value  Pr(>F)    
Model_phase           2  55760   27880  68.372 6.7e-12 ***
Genotype              1    762     762   1.868  0.1818    
Model_phase:Genotype  2   3668    1834   4.497  0.0196 *  
Residuals            30  12233     408                    
---
Signif. codes:  0 ‘***’ 0.001 ‘**’ 0.01 ‘*’ 0.05 ‘.’ 0.1 ‘ ’ 1

--------------------

Check assumptions:

Normality of Residuals (Shapiro-Wilk test):

	Shapiro-Wilk normality test

data:  residuals(model)
W = 0.97662, p-value = 0.6305


Homogeneity of Variance (Levene's Test):
Levene's Test for Homogeneity of Variance (center = median)
      Df F value Pr(>F)
group  5  1.8915 0.1255
      30               

--------------------

Post-hoc Test Results (EMMeans with Bonferroni adjustment):
Model_phase = Control:
 contrast estimate   SE df t.ratio p.value
 WT - cKO     -6.5 11.7 30  -0.558  0.5813

Model_phase = CPZ:
 contrast estimate   SE df t.ratio p.value
 WT - cKO     -3.6 11.7 30  -0.309  0.7596

Model_phase = Recovery:
 contrast estimate   SE df t.ratio p.value
 WT - cKO     37.7 11.7 30   3.234  0.0030


=====================
