# Supplementary material for: Aurka-Bhlhe41 axis prevents premature aging-like microglial dysfunction and promotes remyelination
Source: Nat Commun. 2026 Mar 27;17:5238. doi: 10.1038/s41467-026-71014-w (PMC13260908; doi:10.1038/s41467-026-71014-w)
Supplement: Supplementary file 6 — Source Data [file 41467_2026_71014_MOESM6_ESM.zip › Source Data/Statistical Report/Fig4f_Statistics.txt]

Fig4f Statistics

Linear Mixed Model Results:
lme.formula(fixed = Axons ~ Genotype * Model_Phase * Axon_Status, 
    data = Fig4f, random = ~1 | Mouse_ID, weights = varIdent(form = ~1 | 
        Genotype))
Analysis of Deviance Table (Type III tests)

Response: Axons
                                     Chisq Df Pr(>Chisq)    
(Intercept)                      2609.6476  1  < 2.2e-16 ***
Genotype                            0.7991  1     0.3714    
Model_Phase                       851.7135  2  < 2.2e-16 ***
Axon_Status                       940.7281  1  < 2.2e-16 ***
Genotype:Model_Phase               32.6067  2  8.309e-08 ***
Genotype:Axon_Status                0.2696  1     0.6036    
Model_Phase:Axon_Status          1474.8577  2  < 2.2e-16 ***
Genotype:Model_Phase:Axon_Status   70.3688  2  5.243e-16 ***
---
Signif. codes:  0 ‘***’ 0.001 ‘**’ 0.01 ‘*’ 0.05 ‘.’ 0.1 ‘ ’ 1

--------------------

Check assumptions:

Test uniformity (DHARMa):

	Asymptotic one-sample Kolmogorov-Smirnov test

data:  simulationOutput$scaledResiduals
D = 0.132, p-value = 0.2467
alternative hypothesis: two-sided


Test of overdispersion:
[1] 0.32

Test of Homogeneity:
Levene's Test for Homogeneity of Variance (center = median)
      Df F value  Pr(>F)  
group  1  6.1864 0.01577 *
      58                  
---
Signif. codes:  0 ‘***’ 0.001 ‘**’ 0.01 ‘*’ 0.05 ‘.’ 0.1 ‘ ’ 1

--------------------

Post-hoc Test Results (EMMeans with Bonferroni adjustment):
Model_Phase = Control, Axon_Status = Mye:
 contrast estimate   SE df t.ratio p.value
 WT - cKO     5.33 5.97 24   0.894  0.3802

Model_Phase = CPZ, Axon_Status = Mye:
 contrast estimate   SE df t.ratio p.value
 WT - cKO     1.60 5.97 24   0.268  0.7909

Model_Phase = Recovery, Axon_Status = Mye:
 contrast estimate   SE df t.ratio p.value
 WT - cKO    45.07 5.97 24   7.554  <.0001

Model_Phase = Control, Axon_Status = Unmye:
 contrast estimate   SE df t.ratio p.value
 WT - cKO     1.00 5.97 24   0.168  0.8683

Model_Phase = CPZ, Axon_Status = Unmye:
 contrast estimate   SE df t.ratio p.value
 WT - cKO     4.80 5.97 24   0.805  0.4290

Model_Phase = Recovery, Axon_Status = Unmye:
 contrast estimate   SE df t.ratio p.value
 WT - cKO   -41.00 5.97 24  -6.872  <.0001

Degrees-of-freedom method: containment 

=====================
