# Supplementary material for: Aurka-Bhlhe41 axis prevents premature aging-like microglial dysfunction and promotes remyelination
Source: Nat Commun. 2026 Mar 27;17:5238. doi: 10.1038/s41467-026-71014-w (PMC13260908; doi:10.1038/s41467-026-71014-w)
Supplement: Supplementary file 6 — Source Data [file 41467_2026_71014_MOESM6_ESM.zip › Source Data/Statistical Report/Fig4g_Statistics.txt]

Fig4g Statistics

Generalized Linear Model (poisson) Results:

Call:
glm(formula = `4g_CC1` ~ Model_phase * Genotype, family = poisson(link = "log"), 
    data = Fig4g)

Deviance Residuals: 
     Min        1Q    Median        3Q       Max  
-2.80460  -0.62487   0.05366   0.55152   2.11809  

Coefficients:
                                Estimate Std. Error z value Pr(>|z|)    
(Intercept)                      4.80402    0.03696 129.975  < 2e-16 ***
Model_phaseCPZ                  -0.40752    0.05848  -6.969 3.19e-12 ***
Model_phaseRecovery              0.01492    0.05208   0.286    0.775    
GenotypecKO                     -0.06782    0.05318  -1.275    0.202    
Model_phaseCPZ:GenotypecKO       0.03442    0.08369   0.411    0.681    
Model_phaseRecovery:GenotypecKO -0.33630    0.07868  -4.274 1.92e-05 ***
---
Signif. codes:  0 ‘***’ 0.001 ‘**’ 0.01 ‘*’ 0.05 ‘.’ 0.1 ‘ ’ 1

(Dispersion parameter for poisson family taken to be 1)

    Null deviance: 178.985  on 35  degrees of freedom
Residual deviance:  37.114  on 30  degrees of freedom
AIC: 280.33

Number of Fisher Scoring iterations: 4

Analysis of Variance Table

Response: 4e_BGII
                     Df Sum Sq Mean Sq F value  Pr(>F)    
Model_phase           2  55760 27879.9 68.3719 6.7e-12 ***
Genotype              1    762   761.8  1.8681 0.18185    
Model_phase:Genotype  2   3668  1833.9  4.4973 0.01958 *  
Residuals            30  12233   407.8                    
---
Signif. codes:  0 ‘***’ 0.001 ‘**’ 0.01 ‘*’ 0.05 ‘.’ 0.1 ‘ ’ 1

--------------------

Overdispersion Check:
Overdispersion Ratio: 1.218532 

--------------------

Post-hoc Test Results (EMMeans with Bonferroni adjustment):
Model_phase = Control:
 contrast estimate     SE  df z.ratio p.value
 WT - cKO   0.0678 0.0532 Inf   1.275  0.2022

Model_phase = CPZ:
 contrast estimate     SE  df z.ratio p.value
 WT - cKO   0.0334 0.0646 Inf   0.517  0.6052

Model_phase = Recovery:
 contrast estimate     SE  df z.ratio p.value
 WT - cKO   0.4041 0.0580 Inf   6.970  <.0001

Results are given on the log (not the response) scale. 

=====================
