# Supplementary material for: Aurka-Bhlhe41 axis prevents premature aging-like microglial dysfunction and promotes remyelination
Source: Nat Commun. 2026 Mar 27;17:5238. doi: 10.1038/s41467-026-71014-w (PMC13260908; doi:10.1038/s41467-026-71014-w)
Supplement: Supplementary file 6 — Source Data [file 41467_2026_71014_MOESM6_ESM.zip › Source Data/Statistical Report/Fig4h_Statistics.txt]

Fig4h dMbp Statistics

ART ANOVA Results:
Analysis of Variance of Aligned Rank Transformed Data

Table Type: Anova Table (Type III tests) 
Model: No Repeated Measures (lm)
Response: art(dMbp)

                       Df Df.res F value     Pr(>F)    
1 Genotype              1     30  58.517 1.5645e-08 ***
2 Model_phase           2     30 124.466 2.9809e-15 ***
3 Genotype:Model_phase  2     30  13.697 5.9415e-05 ***
---
Signif. codes:   0 ‘***’ 0.001 ‘**’ 0.01 ‘*’ 0.05 ‘.’ 0.1 ‘ ’ 1 

--------------------

Post-hoc Test Results (ART Contrasts with Bonferroni adjustment):
 contrast                   estimate   SE df t.ratio p.value
 cKO,Control - cKO,CPZ        -26.33 1.56 30 -16.856  <.0001
 cKO,Control - cKO,Recovery   -14.50 1.56 30  -9.281  <.0001
 cKO,Control - WT,Control       1.00 1.56 30   0.640  1.0000
 cKO,Control - WT,CPZ         -20.67 1.56 30 -13.228  <.0001
 cKO,Control - WT,Recovery     -8.50 1.56 30  -5.441  0.0001
 cKO,CPZ - cKO,Recovery        11.83 1.56 30   7.574  <.0001
 cKO,CPZ - WT,Control          27.33 1.56 30  17.496  <.0001
 cKO,CPZ - WT,CPZ               5.67 1.56 30   3.627  0.0158
 cKO,CPZ - WT,Recovery         17.83 1.56 30  11.415  <.0001
 cKO,Recovery - WT,Control     15.50 1.56 30   9.921  <.0001
 cKO,Recovery - WT,CPZ         -6.17 1.56 30  -3.947  0.0066
 cKO,Recovery - WT,Recovery     6.00 1.56 30   3.841  0.0089
 WT,Control - WT,CPZ          -21.67 1.56 30 -13.869  <.0001
 WT,Control - WT,Recovery      -9.50 1.56 30  -6.081  <.0001
 WT,CPZ - WT,Recovery          12.17 1.56 30   7.788  <.0001

P value adjustment: bonferroni method for 15 tests 

=====================
Fig4h dMbp_Iba1 Statistics

ART ANOVA Results:
Analysis of Variance of Aligned Rank Transformed Data

Table Type: Anova Table (Type III tests) 
Model: No Repeated Measures (lm)
Response: art(dMbp_Iba1)

                       Df Df.res  F value     Pr(>F)    
1 Genotype              1     30   3.0772   0.089607   .
2 Model_phase           2     30 109.5643 1.6236e-14 ***
3 Genotype:Model_phase  2     30  76.0451 1.7886e-12 ***
---
Signif. codes:   0 ‘***’ 0.001 ‘**’ 0.01 ‘*’ 0.05 ‘.’ 0.1 ‘ ’ 1 

--------------------

Post-hoc Test Results (ART Contrasts with Bonferroni adjustment):
 contrast                   estimate   SE df t.ratio p.value
 cKO,Control - cKO,CPZ        -16.50 1.94 30  -8.498  <.0001
 cKO,Control - cKO,Recovery   -18.17 1.94 30  -9.356  <.0001
 cKO,Control - WT,Control       1.67 1.94 30   0.858  1.0000
 cKO,Control - WT,CPZ         -25.83 1.94 30 -13.304  <.0001
 cKO,Control - WT,Recovery     -8.17 1.94 30  -4.206  0.0032
 cKO,CPZ - cKO,Recovery        -1.67 1.94 30  -0.858  1.0000
 cKO,CPZ - WT,Control          18.17 1.94 30   9.356  <.0001
 cKO,CPZ - WT,CPZ              -9.33 1.94 30  -4.807  0.0006
 cKO,CPZ - WT,Recovery          8.33 1.94 30   4.292  0.0026
 cKO,Recovery - WT,Control     19.83 1.94 30  10.214  <.0001
 cKO,Recovery - WT,CPZ         -7.67 1.94 30  -3.948  0.0066
 cKO,Recovery - WT,Recovery    10.00 1.94 30   5.150  0.0002
 WT,Control - WT,CPZ          -27.50 1.94 30 -14.163  <.0001
 WT,Control - WT,Recovery      -9.83 1.94 30  -5.064  0.0003
 WT,CPZ - WT,Recovery          17.67 1.94 30   9.098  <.0001

P value adjustment: bonferroni method for 15 tests 

=====================
