# Supplementary material for: Aurka-Bhlhe41 axis prevents premature aging-like microglial dysfunction and promotes remyelination
Source: Nat Commun. 2026 Mar 27;17:5238. doi: 10.1038/s41467-026-71014-w (PMC13260908; doi:10.1038/s41467-026-71014-w)
Supplement: Supplementary file 6 — Source Data [file 41467_2026_71014_MOESM6_ESM.zip › Source Data/Statistical Report/Fig5b_Statistics.txt]

Fig5b CD22_log2 Statistics

ART ANOVA Results:
Analysis of Variance of Aligned Rank Transformed Data

Table Type: Anova Table (Type III tests) 
Model: No Repeated Measures (lm)
Response: art(CD22)

               Df Df.res F value     Pr(>F)    
1 Genotype      2     18  20.473 2.3087e-05 ***
2 Age           1     18  26.916 6.1907e-05 ***
3 Genotype:Age  2     18  40.515 2.1655e-07 ***
---
Signif. codes:   0 ‘***’ 0.001 ‘**’ 0.01 ‘*’ 0.05 ‘.’ 0.1 ‘ ’ 1 

--------------------

Assumption Checks:

Normality of Residuals:

	Shapiro-Wilk normality test

data:  residuals(model)
W = 0.90569, p-value = 0.02847


Homogeneity of Variances:
Levene's Test for Homogeneity of Variance (center = median)
      Df F value Pr(>F)
group  5  0.9346 0.4821
      18               

--------------------

Post-hoc Test Results (ART Contrasts with Bonferroni adjustment):
 contrast                               estimate   SE df t.ratio p.value
 WT Young - B41HET Young                    0.00 2.37 18   0.000  1.0000
 WT Young - B41KO Young                    15.50 2.37 18   6.535  0.0001
 WT Young - WT Middle_Aged                  8.75 2.37 18   3.689  0.0252
 WT Young - B41HET Middle_Aged             10.00 2.37 18   4.216  0.0078
 WT Young - B41KO Middle_Aged              -1.25 2.37 18  -0.527  1.0000
 B41HET Young - B41KO Young                15.50 2.37 18   6.535  0.0001
 B41HET Young - WT Middle_Aged              8.75 2.37 18   3.689  0.0252
 B41HET Young - B41HET Middle_Aged         10.00 2.37 18   4.216  0.0078
 B41HET Young - B41KO Middle_Aged          -1.25 2.37 18  -0.527  1.0000
 B41KO Young - WT Middle_Aged              -6.75 2.37 18  -2.846  0.1608
 B41KO Young - B41HET Middle_Aged          -5.50 2.37 18  -2.319  0.4854
 B41KO Young - B41KO Middle_Aged          -16.75 2.37 18  -7.062  <.0001
 WT Middle_Aged - B41HET Middle_Aged        1.25 2.37 18   0.527  1.0000
 WT Middle_Aged - B41KO Middle_Aged       -10.00 2.37 18  -4.216  0.0078
 B41HET Middle_Aged - B41KO Middle_Aged   -11.25 2.37 18  -4.743  0.0024

P value adjustment: bonferroni method for 15 tests 

=====================
