# Supplementary material for: Aurka-Bhlhe41 axis prevents premature aging-like microglial dysfunction and promotes remyelination
Source: Nat Commun. 2026 Mar 27;17:5238. doi: 10.1038/s41467-026-71014-w (PMC13260908; doi:10.1038/s41467-026-71014-w)
Supplement: Supplementary file 6 — Source Data [file 41467_2026_71014_MOESM6_ESM.zip › Source Data/Statistical Report/Fig5f_Statistics.txt]

Fig5f CD22_log2 Statistics

ART ANOVA Results:
Analysis of Variance of Aligned Rank Transformed Data

Table Type: Anova Table (Type III tests) 
Model: No Repeated Measures (lm)
Response: art(CD22)

               Df Df.res F value     Pr(>F)    
1 Genotype      1     12  36.790 5.6239e-05 ***
2 Age           1     12  38.460 4.5754e-05 ***
3 Genotype:Age  1     12  24.545 0.00033394 ***
---
Signif. codes:   0 ‘***’ 0.001 ‘**’ 0.01 ‘*’ 0.05 ‘.’ 0.1 ‘ ’ 1 

--------------------

Assumption Checks:

Normality of Residuals:

	Shapiro-Wilk normality test

data:  residuals(model)
W = 0.94868, p-value = 0.469


 The Q-Q plot indicate a significant departure from normality.

Homogeneity of Variances:
Levene's Test for Homogeneity of Variance (center = median)
      Df F value Pr(>F)
group  3  0.5014 0.6884
      12               

--------------------

Post-hoc Test Results (ART Contrasts with Bonferroni adjustment):
 contrast                          estimate   SE df t.ratio p.value
 HET Young - cKO Young                  7.0 2.14 12   3.270  0.0402
 HET Young - HET Middle_Aged            8.5 2.14 12   3.970  0.0112
 HET Young - cKO Middle_Aged            0.5 2.14 12   0.234  1.0000
 cKO Young - HET Middle_Aged            1.5 2.14 12   0.701  1.0000
 cKO Young - cKO Middle_Aged           -6.5 2.14 12  -3.036  0.0621
 HET Middle_Aged - cKO Middle_Aged     -8.0 2.14 12  -3.737  0.0170

P value adjustment: bonferroni method for 6 tests 

=====================
