# Supplementary material for: Aurka-Bhlhe41 axis prevents premature aging-like microglial dysfunction and promotes remyelination
Source: Nat Commun. 2026 Mar 27;17:5238. doi: 10.1038/s41467-026-71014-w (PMC13260908; doi:10.1038/s41467-026-71014-w)
Supplement: Supplementary file 6 — Source Data [file 41467_2026_71014_MOESM6_ESM.zip › Source Data/Statistical Report/Fig5i_Statistics.txt]

Fig5i CD22 Statistics

 Non-normal / very small n

Wilcoxon Rank Sum Test Results:

	Wilcoxon rank sum test with continuity correction

data:  CD22 by Genotype
W = 0, p-value = 0.01219
alternative hypothesis: true location shift is not equal to 0


=====================
