# Supplementary material for: Aurka-Bhlhe41 axis prevents premature aging-like microglial dysfunction and promotes remyelination
Source: Nat Commun. 2026 Mar 27;17:5238. doi: 10.1038/s41467-026-71014-w (PMC13260908; doi:10.1038/s41467-026-71014-w)
Supplement: Supplementary file 6 — Source Data [file 41467_2026_71014_MOESM6_ESM.zip › Source Data/Statistical Report/Fig5m_Statistics.txt]

Fig5m Bhlhe41 Statistics

 Wilcoxon Rank Sum Test Results:

P1:

	Wilcoxon rank sum test with continuity correction

data:  P1 by Treatment
W = 9, p-value = 0.08086
alternative hypothesis: true location shift is not equal to 0


P2:

	Wilcoxon rank sum test with continuity correction

data:  P2 by Treatment
W = 9, p-value = 0.08086
alternative hypothesis: true location shift is not equal to 0


P3:

	Wilcoxon rank sum test with continuity correction

data:  P3 by Treatment
W = 9, p-value = 0.08086
alternative hypothesis: true location shift is not equal to 0


NC:

	Wilcoxon rank sum test with continuity correction

data:  NC by Treatment
W = 5, p-value = 1
alternative hypothesis: true location shift is not equal to 0


=====================
