# Supplementary material for: Aurka-Bhlhe41 axis prevents premature aging-like microglial dysfunction and promotes remyelination
Source: Nat Commun. 2026 Mar 27;17:5238. doi: 10.1038/s41467-026-71014-w (PMC13260908; doi:10.1038/s41467-026-71014-w)
Supplement: Supplementary file 6 — Source Data [file 41467_2026_71014_MOESM6_ESM.zip › Source Data/Statistical Report/Fig6c_Statistics.txt]

Fig6c CD22 Statistics

One-way ANOVA Results:
            Df Sum Sq Mean Sq F value   Pr(>F)    
Genotype     3 272684   90895   212.6 1.15e-10 ***
Residuals   12   5131     428                     
---
Signif. codes:  0 ‘***’ 0.001 ‘**’ 0.01 ‘*’ 0.05 ‘.’ 0.1 ‘ ’ 1

--------------------

Assumption Checks:

Normality of Residuals:

	Shapiro-Wilk normality test

data:  residuals(model)
W = 0.93585, p-value = 0.3013


Homogeneity of Variances:
Levene's Test for Homogeneity of Variance (center = median)
      Df F value Pr(>F)
group  3  1.2281 0.3422
      12               

--------------------

Post-hoc Test Results (with bonferroni correction):
$emmeans
 Genotype emmean   SE df lower.CL upper.CL
 B41HET      264 10.3 12      241      286
 B41KO       534 10.3 12      511      557
 B41Tg       194 10.3 12      172      217
 WT          260 10.3 12      237      282

Confidence level used: 0.95 

$contrasts
 contrast       estimate   SE df t.ratio p.value
 B41HET - B41KO  -270.25 14.6 12 -18.483  <.0001
 B41HET - B41Tg    69.25 14.6 12   4.736  0.0029
 B41HET - WT        4.25 14.6 12   0.291  1.0000
 B41KO - B41Tg    339.50 14.6 12  23.220  <.0001
 B41KO - WT       274.50 14.6 12  18.774  <.0001
 B41Tg - WT       -65.00 14.6 12  -4.446  0.0048

P value adjustment: bonferroni method for 6 tests 


=====================
Fig6c dTomato Statistics

One-way ANOVA Results - log2(dTomato):
            Df Sum Sq Mean Sq F value   Pr(>F)    
Genotype     3  40.76  13.587   497.9 7.49e-13 ***
Residuals   12   0.33   0.027                     
---
Signif. codes:  0 ‘***’ 0.001 ‘**’ 0.01 ‘*’ 0.05 ‘.’ 0.1 ‘ ’ 1

--------------------

Assumption Checks:

Normality of Residuals:

	Shapiro-Wilk normality test

data:  residuals(model)
W = 0.94811, p-value = 0.4603


Homogeneity of Variances:
Levene's Test for Homogeneity of Variance (center = median)
      Df F value  Pr(>F)  
group  3  2.8503 0.08195 .
      12                  
---
Signif. codes:  0 ‘***’ 0.001 ‘**’ 0.01 ‘*’ 0.05 ‘.’ 0.1 ‘ ’ 1

--------------------

Post-hoc Test Results (bonferroni):
$emmeans
 Genotype emmean     SE df lower.CL upper.CL
 B41HET     7.34 0.0826 12     7.16     7.52
 B41KO     10.23 0.0826 12    10.05    10.41
 B41Tg      6.41 0.0826 12     6.23     6.59
 WT         6.25 0.0826 12     6.07     6.43

Results are given on the %>% (not the response) scale. 
Confidence level used: 0.95 

$contrasts
 contrast       estimate    SE df t.ratio p.value
 B41HET - B41KO   -2.883 0.117 12 -24.677  <.0001
 B41HET - B41Tg    0.932 0.117 12   7.980  <.0001
 B41HET - WT       1.094 0.117 12   9.362  <.0001
 B41KO - B41Tg     3.815 0.117 12  32.658  <.0001
 B41KO - WT        3.976 0.117 12  34.040  <.0001
 B41Tg - WT        0.161 0.117 12   1.382  1.0000

Note: contrasts are still on the %>% scale. Consider using
      regrid() if you want contrasts of back-transformed estimates. 
P value adjustment: bonferroni method for 6 tests 


=====================
