# Supplementary material for: Aurka-Bhlhe41 axis prevents premature aging-like microglial dysfunction and promotes remyelination
Source: Nat Commun. 2026 Mar 27;17:5238. doi: 10.1038/s41467-026-71014-w (PMC13260908; doi:10.1038/s41467-026-71014-w)
Supplement: Supplementary file 6 — Source Data [file 41467_2026_71014_MOESM6_ESM.zip › Source Data/Statistical Report/Fig6e_Statistics.txt]

Fig6e CD22 Statistics

One-way ANOVA Results - log2(CD22):
            Df Sum Sq Mean Sq F value   Pr(>F)    
Genotype     3  6.192  2.0639   210.1 1.24e-10 ***
Residuals   12  0.118  0.0098                     
---
Signif. codes:  0 ‘***’ 0.001 ‘**’ 0.01 ‘*’ 0.05 ‘.’ 0.1 ‘ ’ 1

--------------------

Assumption Checks:

Normality of Residuals:

	Shapiro-Wilk normality test

data:  residuals(model)
W = 0.9641, p-value = 0.7363


Homogeneity of Variances:
Levene's Test for Homogeneity of Variance (center = median)
      Df F value Pr(>F)
group  3   1.785 0.2035
      12               

--------------------

Post-hoc Test Results (bonferroni):
$emmeans
 Genotype emmean     SE df lower.CL upper.CL
 B41HET     8.05 0.0496 12     7.94     8.16
 B41Tg      7.60 0.0496 12     7.49     7.71
 KO         9.12 0.0496 12     9.01     9.22
 KO_B41Tg   7.59 0.0496 12     7.48     7.69

Results are given on the %>% (not the response) scale. 
Confidence level used: 0.95 

$contrasts
 contrast          estimate     SE df t.ratio p.value
 B41HET - B41Tg      0.4505 0.0701 12   6.428  0.0002
 B41HET - KO        -1.0646 0.0701 12 -15.192  <.0001
 B41HET - KO_B41Tg   0.4659 0.0701 12   6.649  0.0001
 B41Tg - KO         -1.5151 0.0701 12 -21.620  <.0001
 B41Tg - KO_B41Tg    0.0155 0.0701 12   0.221  1.0000
 KO - KO_B41Tg       1.5306 0.0701 12  21.841  <.0001

Note: contrasts are still on the %>% scale. Consider using
      regrid() if you want contrasts of back-transformed estimates. 
P value adjustment: bonferroni method for 6 tests 


=====================
Fig6e dTomato Statistics

One-way ANOVA Results - log2(dTomatos):
            Df Sum Sq Mean Sq F value   Pr(>F)    
Genotype     3  4.713  1.5710   92.74 1.44e-08 ***
Residuals   12  0.203  0.0169                     
---
Signif. codes:  0 ‘***’ 0.001 ‘**’ 0.01 ‘*’ 0.05 ‘.’ 0.1 ‘ ’ 1

--------------------

Assumption Checks:

Normality of Residuals:

	Shapiro-Wilk normality test

data:  residuals(model)
W = 0.96594, p-value = 0.7694


Homogeneity of Variances:
Levene's Test for Homogeneity of Variance (center = median)
      Df F value Pr(>F)
group  3  0.3106 0.8174
      12               

--------------------

Post-hoc Test Results (bonferroni):
$emmeans
 Genotype emmean     SE df lower.CL upper.CL
 B41HET     7.60 0.0651 12     7.45     7.74
 B41Tg      6.35 0.0651 12     6.21     6.49
 KO         6.40 0.0651 12     6.26     6.54
 KO_B41Tg   6.29 0.0651 12     6.14     6.43

Results are given on the %>% (not the response) scale. 
Confidence level used: 0.95 

$contrasts
 contrast          estimate    SE df t.ratio p.value
 B41HET - B41Tg      1.2468 0.092 12  13.548  <.0001
 B41HET - KO         1.1943 0.092 12  12.977  <.0001
 B41HET - KO_B41Tg   1.3086 0.092 12  14.219  <.0001
 B41Tg - KO         -0.0526 0.092 12  -0.571  1.0000
 B41Tg - KO_B41Tg    0.0617 0.092 12   0.671  1.0000
 KO - KO_B41Tg       0.1143 0.092 12   1.242  1.0000

Note: contrasts are still on the %>% scale. Consider using
      regrid() if you want contrasts of back-transformed estimates. 
P value adjustment: bonferroni method for 6 tests 


=====================
