# Supplementary material for: Aurka-Bhlhe41 axis prevents premature aging-like microglial dysfunction and promotes remyelination
Source: Nat Commun. 2026 Mar 27;17:5238. doi: 10.1038/s41467-026-71014-w (PMC13260908; doi:10.1038/s41467-026-71014-w)
Supplement: Supplementary file 6 — Source Data [file 41467_2026_71014_MOESM6_ESM.zip › Source Data/Statistical Report/Fig6g_Statistics.txt]

Fi6g Mye_Dil Statistics

--------------------

Check assumptions:

Normal distribution:
Fig_6g$Genotype: KO

	Shapiro-Wilk normality test

data:  dd[x, ]
W = 0.91027, p-value = 0.4382

-------------------------------------------------------------------------------------------------------- 
Fig_6g$Genotype: KO_B41Tg

	Shapiro-Wilk normality test

data:  dd[x, ]
W = 0.96894, p-value = 0.8684


Homogeneity of Variance (Levene's Test):
Levene's Test for Homogeneity of Variance (center = median)
      Df F value Pr(>F)
group  1  1.0982  0.322
       9               

--------------------

t-test Results:
                            t                 
Variable                    "Mye_Dil"         
Test                        "Student's t-test"
t_statistic                 "4.657113"        
df                          "9"               
p_value                     "0.001190076"     
Mean_mean in group KO       "1"               
Mean_mean in group KO_B41Tg "0.5004808"       
CI_Lower                    "0.2568816"       
CI_Upper                    "0.7421569"       

=====================
