# Supplementary material for: Aurka-Bhlhe41 axis prevents premature aging-like microglial dysfunction and promotes remyelination
Source: Nat Commun. 2026 Mar 27;17:5238. doi: 10.1038/s41467-026-71014-w (PMC13260908; doi:10.1038/s41467-026-71014-w)
Supplement: Supplementary file 6 — Source Data [file 41467_2026_71014_MOESM6_ESM.zip › Source Data/Statistical Report/Fig7b_Statistics.txt]

Fi7b Mye_Dil Statistics

--------Paired t test------------

Check assumptions:

Normal distribution:
Fig_7b$Treatment: Anti-CD22

	Shapiro-Wilk normality test

data:  dd[x, ]
W = 0.8823, p-value = 0.2798

-------------------------------------------------------------------------------------------------------- 
Fig_7b$Treatment: Isotype

	Shapiro-Wilk normality test

data:  dd[x, ]
W = 0.95484, p-value = 0.7793


Homogeneity of Variance (Levene's Test):
Levene's Test for Homogeneity of Variance (center = median)
      Df F value Pr(>F)
group  1  0.3081  0.591
      10               

--------------------

Paired t-test Results:
                     t                        
Variable             "Mye_Dil"                
Test                 "Paired Student's t-test"
t_statistic          "-12.73686"              
df                   "5"                      
p_value              "5.305526e-05"           
Mean_mean difference "-0.5240107"             
Mean_NA              NA                       
CI_Lower             "-0.6297677"             
CI_Upper             "-0.4182537"             

=====================
