# Supplementary material for: Aurka-Bhlhe41 axis prevents premature aging-like microglial dysfunction and promotes remyelination
Source: Nat Commun. 2026 Mar 27;17:5238. doi: 10.1038/s41467-026-71014-w (PMC13260908; doi:10.1038/s41467-026-71014-w)
Supplement: Supplementary file 6 — Source Data [file 41467_2026_71014_MOESM6_ESM.zip › Source Data/Statistical Report/Fig7c_Statistics.txt]

Fi7c Mye_Dil Statistics

--------Paired t test------------

Check assumptions:

Normal distribution:
Fig_7c$Treatment: Anti-CD22

	Shapiro-Wilk normality test

data:  dd[x, ]
W = 0.92674, p-value = 0.5552

-------------------------------------------------------------------------------------------------------- 
Fig_7c$Treatment: Isotype

	Shapiro-Wilk normality test

data:  dd[x, ]
W = 0.98829, p-value = 0.9846


--------------------

Homogeneity of Variance (Levene's Test):
Levene's Test for Homogeneity of Variance (center = median)
      Df F value Pr(>F)
group  1  3.0675 0.1104
      10               

--------------------

Paired t-test Results:
                     t                        
Variable             "Mye_Dil"                
Test                 "Paired Student's t-test"
t_statistic          "-6.638393"              
df                   "5"                      
p_value              "0.001168961"            
Mean_mean difference "-0.6637178"             
Mean_NA              NA                       
CI_Lower             "-0.920729"              
CI_Upper             "-0.4067067"             

=====================
