# Supplementary material for: Aurka-Bhlhe41 axis prevents premature aging-like microglial dysfunction and promotes remyelination
Source: Nat Commun. 2026 Mar 27;17:5238. doi: 10.1038/s41467-026-71014-w (PMC13260908; doi:10.1038/s41467-026-71014-w)
Supplement: Supplementary file 6 — Source Data [file 41467_2026_71014_MOESM6_ESM.zip › Source Data/Statistical Report/Fig7e_Statistics.txt]

Fig7e Statistics

Two-way ANOVA Results:
                      Df Sum Sq Mean Sq F value   Pr(>F)    
Model_Phase            1   8233    8233   24.92 7.00e-05 ***
Treatment              1   7903    7903   23.92 8.83e-05 ***
Model_Phase:Treatment  1   4307    4307   13.04  0.00174 ** 
Residuals             20   6607     330                     
---
Signif. codes:  0 ‘***’ 0.001 ‘**’ 0.01 ‘*’ 0.05 ‘.’ 0.1 ‘ ’ 1

----------------------

Shapiro-Wilk Test for Normality of Residuals:

	Shapiro-Wilk normality test

data:  residuals(model)
W = 0.96031, p-value = 0.4447


Levene's Test for Homogeneity of Variances:
Levene's Test for Homogeneity of Variance (center = median)
      Df F value Pr(>F)
group  3  0.6033 0.6204
      20               

----------------------

Posthoc Results:
 contrast                              estimate   SE df t.ratio p.value
 Anti_CD22 CPZ - Isotype CPZ               9.50 10.5 20   0.905  1.0000
 Anti_CD22 CPZ - Anti_CD22 Recovery      -63.83 10.5 20  -6.083  <.0001
 Anti_CD22 CPZ - Isotype Recovery         -0.75 10.5 20  -0.071  1.0000
 Isotype CPZ - Anti_CD22 Recovery        -73.33 10.5 20  -6.988  <.0001
 Isotype CPZ - Isotype Recovery          -10.25 10.5 20  -0.977  1.0000
 Anti_CD22 Recovery - Isotype Recovery    63.08 10.5 20   6.012  <.0001

P value adjustment: bonferroni method for 6 tests 

=====================
