# Supplementary material for: Aurka-Bhlhe41 axis prevents premature aging-like microglial dysfunction and promotes remyelination
Source: Nat Commun. 2026 Mar 27;17:5238. doi: 10.1038/s41467-026-71014-w (PMC13260908; doi:10.1038/s41467-026-71014-w)
Supplement: Supplementary file 6 — Source Data [file 41467_2026_71014_MOESM6_ESM.zip › Source Data/Statistical Report/Fig7f_Statistics.txt]

Fig7f Statistics

Two-way ANOVA Results:
                      Df Sum Sq Mean Sq F value   Pr(>F)    
Model_Phase            1   8040    8040   17.61 0.000444 ***
Treatment              1   4599    4599   10.07 0.004772 ** 
Model_Phase:Treatment  1  25407   25407   55.66 3.37e-07 ***
Residuals             20   9130     457                     
---
Signif. codes:  0 ‘***’ 0.001 ‘**’ 0.01 ‘*’ 0.05 ‘.’ 0.1 ‘ ’ 1

----------------------

Shapiro-Wilk Test for Normality of Residuals:

	Shapiro-Wilk normality test

data:  residuals(model)
W = 0.98565, p-value = 0.9736


Levene's Test for Homogeneity of Variances:
Levene's Test for Homogeneity of Variance (center = median)
      Df F value Pr(>F)
group  3  0.1522 0.9271
      20               

----------------------

Posthoc Results:
 contrast                              estimate   SE df t.ratio p.value
 Anti_CD22 CPZ - Isotype CPZ             -37.39 12.3 20  -3.031  0.0396
 Anti_CD22 CPZ - Anti_CD22 Recovery     -101.68 12.3 20  -8.243  <.0001
 Anti_CD22 CPZ - Isotype Recovery         -8.92 12.3 20  -0.723  1.0000
 Isotype CPZ - Anti_CD22 Recovery        -64.29 12.3 20  -5.212  0.0003
 Isotype CPZ - Isotype Recovery           28.47 12.3 20   2.308  0.1910
 Anti_CD22 Recovery - Isotype Recovery    92.76 12.3 20   7.519  <.0001

P value adjustment: bonferroni method for 6 tests 

=====================
