# Supplementary material for: Aurka-Bhlhe41 axis prevents premature aging-like microglial dysfunction and promotes remyelination
Source: Nat Commun. 2026 Mar 27;17:5238. doi: 10.1038/s41467-026-71014-w (PMC13260908; doi:10.1038/s41467-026-71014-w)
Supplement: Supplementary file 6 — Source Data [file 41467_2026_71014_MOESM6_ESM.zip › Source Data/Statistical Report/Fig7g_Statistics.txt]

Fig7g Statistics

Data type: count

Generalized Linear Model (GLM) with negative binomial Results:

Call:
glm.nb(formula = Olig2 ~ Model_Phase * Treatment, data = Fig7g, 
    init.theta = 60.14025627, link = log)

Deviance Residuals: 
    Min       1Q   Median       3Q      Max  
-2.5206  -0.6281   0.1414   0.6361   1.8294  

Coefficients:
                                     Estimate Std. Error z value Pr(>|z|)    
(Intercept)                           4.45628    0.06860  64.963  < 2e-16 ***
Model_PhaseRecovery                   0.53641    0.09278   5.782  7.4e-09 ***
TreatmentIsotype                     -0.04551    0.09747  -0.467  0.64059    
Model_PhaseRecovery:TreatmentIsotype -0.41101    0.13402  -3.067  0.00216 ** 
---
Signif. codes:  0 ‘***’ 0.001 ‘**’ 0.01 ‘*’ 0.05 ‘.’ 0.1 ‘ ’ 1

(Dispersion parameter for Negative Binomial(60.1403) family taken to be 1)

    Null deviance: 78.542  on 23  degrees of freedom
Residual deviance: 25.080  on 20  degrees of freedom
AIC: 212.73

Number of Fisher Scoring iterations: 1


              Theta:  60.1 
          Std. Err.:  29.1 

 2 x log-likelihood:  -202.731 
Analysis of Deviance Table

Model: Negative Binomial(60.1403), link: log

Response: Olig2

Terms added sequentially (first to last)


                      Df Deviance Resid. Df Resid. Dev  Pr(>Chi)    
NULL                                     23     78.542              
Model_Phase            1  28.5776        22     49.964 9.002e-08 ***
Treatment              1  15.4768        21     34.487 8.352e-05 ***
Model_Phase:Treatment  1   9.4069        20     25.080  0.002162 ** 
---
Signif. codes:  0 ‘***’ 0.001 ‘**’ 0.01 ‘*’ 0.05 ‘.’ 0.1 ‘ ’ 1

Overdispersion parameter:
[1] 1.187128

--------------------

Post-hoc Test Results (EMMeans with Bonferroni adjustment):
 contrast                              estimate     SE  df z.ratio p.value
 Anti_CD22 CPZ - Isotype CPZ             0.0455 0.0975 Inf   0.467  1.0000
 Anti_CD22 CPZ - Anti_CD22 Recovery     -0.5364 0.0928 Inf  -5.782  <.0001
 Anti_CD22 CPZ - Isotype Recovery       -0.0799 0.0962 Inf  -0.830  1.0000
 Isotype CPZ - Anti_CD22 Recovery       -0.5819 0.0933 Inf  -6.240  <.0001
 Isotype CPZ - Isotype Recovery         -0.1254 0.0967 Inf  -1.297  1.0000
 Anti_CD22 Recovery - Isotype Recovery   0.4565 0.0920 Inf   4.963  <.0001

Results are given on the log (not the response) scale. 
P value adjustment: bonferroni method for 6 tests 
