# Supplementary material for: Aurka-Bhlhe41 axis prevents premature aging-like microglial dysfunction and promotes remyelination
Source: Nat Commun. 2026 Mar 27;17:5238. doi: 10.1038/s41467-026-71014-w (PMC13260908; doi:10.1038/s41467-026-71014-w)
Supplement: Supplementary file 6 — Source Data [file 41467_2026_71014_MOESM6_ESM.zip › Source Data/Statistical Report/Fig7h_Statistics.txt]

Fig7h Statistics

Data type: count

Generalized Linear Model (GLM) poisson:

Call:
glm(formula = CC1 ~ Model_Phase * Treatment, family = poisson(link = "log"), 
    data = Fig7h)

Deviance Residuals: 
    Min       1Q   Median       3Q      Max  
-1.8630  -0.5405   0.1585   0.5481   1.3438  

Coefficients:
                                     Estimate Std. Error z value Pr(>|z|)    
(Intercept)                           4.25087    0.04874  87.221  < 2e-16 ***
Model_PhaseRecovery                   0.48824    0.06191   7.886 3.12e-15 ***
TreatmentIsotype                      0.08205    0.06755   1.215    0.225    
Model_PhaseRecovery:TreatmentIsotype -0.48824    0.09061  -5.389 7.10e-08 ***
---
Signif. codes:  0 ‘***’ 0.001 ‘**’ 0.01 ‘*’ 0.05 ‘.’ 0.1 ‘ ’ 1

(Dispersion parameter for poisson family taken to be 1)

    Null deviance: 99.509  on 23  degrees of freedom
Residual deviance: 16.993  on 20  degrees of freedom
AIC: 174.99

Number of Fisher Scoring iterations: 4

Analysis of Deviance Table

Model: poisson, link: log

Response: CC1

Terms added sequentially (first to last)


                      Df Deviance Resid. Df Resid. Dev  Pr(>Chi)    
NULL                                     23     99.509              
Model_Phase            1   34.848        22     64.661 3.565e-09 ***
Treatment              1   18.459        21     46.202 1.736e-05 ***
Model_Phase:Treatment  1   29.210        20     16.993 6.496e-08 ***
---
Signif. codes:  0 ‘***’ 0.001 ‘**’ 0.01 ‘*’ 0.05 ‘.’ 0.1 ‘ ’ 1

Overdispersion parameter:
[1] 0.8357341

--------------------

Post-hoc Test Results (EMMeans with Bonferroni adjustment):
 contrast                              estimate     SE  df z.ratio p.value
 Anti_CD22 CPZ - Isotype CPZ            -0.0821 0.0676 Inf  -1.215  1.0000
 Anti_CD22 CPZ - Anti_CD22 Recovery     -0.4882 0.0619 Inf  -7.886  <.0001
 Anti_CD22 CPZ - Isotype Recovery       -0.0821 0.0676 Inf  -1.215  1.0000
 Isotype CPZ - Anti_CD22 Recovery       -0.4062 0.0604 Inf  -6.727  <.0001
 Isotype CPZ - Isotype Recovery          0.0000 0.0662 Inf   0.000  1.0000
 Anti_CD22 Recovery - Isotype Recovery   0.4062 0.0604 Inf   6.727  <.0001

Results are given on the log (not the response) scale. 
P value adjustment: bonferroni method for 6 tests 
