# Supplementary material for: Aurka-Bhlhe41 axis prevents premature aging-like microglial dysfunction and promotes remyelination
Source: Nat Commun. 2026 Mar 27;17:5238. doi: 10.1038/s41467-026-71014-w (PMC13260908; doi:10.1038/s41467-026-71014-w)
Supplement: Supplementary file 6 — Source Data [file 41467_2026_71014_MOESM6_ESM.zip › Source Data/Statistical Report/Fig7i_Statistics.txt]

Fig7i dMbp Statistics

Two-way ANOVA Results:
Call:
   aov(formula = dMbp ~ Model_Phase * Treatment, data = Fig7i)

Terms:
                Model_Phase Treatment Model_Phase:Treatment Residuals
Sum of Squares     15.47381  37.15828               2.07623  23.80384
Deg. of Freedom           1         1                     1        20

Residual standard error: 1.090959
Estimated effects may be unbalanced
                      Df Sum Sq Mean Sq F value   Pr(>F)    
Model_Phase            1  15.47   15.47  13.001  0.00176 ** 
Treatment              1  37.16   37.16  31.220 1.81e-05 ***
Model_Phase:Treatment  1   2.08    2.08   1.744  0.20149    
Residuals             20  23.80    1.19                     
---
Signif. codes:  0 ‘***’ 0.001 ‘**’ 0.01 ‘*’ 0.05 ‘.’ 0.1 ‘ ’ 1

----------------------

Shapiro-Wilk Test for Normality of Residuals:

	Shapiro-Wilk normality test

data:  residuals(model)
W = 0.94248, p-value = 0.1853


Levene's Test for Homogeneity of Variances:
Levene's Test for Homogeneity of Variance (center = median)
      Df F value Pr(>F)
group  3   1.358 0.2842
      20               

----------------------

Posthoc Results:
 contrast                              estimate   SE df t.ratio p.value
 Anti_CD22 CPZ - Isotype CPZ             -1.900 0.63 20  -3.017  0.0409
 Anti_CD22 CPZ - Anti_CD22 Recovery       2.194 0.63 20   3.484  0.0141
 Anti_CD22 CPZ - Isotype Recovery        -0.883 0.63 20  -1.401  1.0000
 Isotype CPZ - Anti_CD22 Recovery         4.095 0.63 20   6.501  <.0001
 Isotype CPZ - Isotype Recovery           1.018 0.63 20   1.616  0.7310
 Anti_CD22 Recovery - Isotype Recovery   -3.077 0.63 20  -4.885  0.0005

P value adjustment: bonferroni method for 6 tests 

=====================
Fig7i dMbp_Iba1 Statistics

Two-way ANOVA Results:
Call:
   aov(formula = dMbp_Iba1 ~ Model_Phase * Treatment, data = Fig7i)

Terms:
                Model_Phase Treatment Model_Phase:Treatment Residuals
Sum of Squares     324.0191    5.3794              174.4566   52.9369
Deg. of Freedom           1         1                     1        20

Residual standard error: 1.626913
Estimated effects may be unbalanced
                      Df Sum Sq Mean Sq F value   Pr(>F)    
Model_Phase            1  324.0   324.0 122.417 5.63e-10 ***
Treatment              1    5.4     5.4   2.032    0.169    
Model_Phase:Treatment  1  174.5   174.5  65.911 9.28e-08 ***
Residuals             20   52.9     2.6                     
---
Signif. codes:  0 ‘***’ 0.001 ‘**’ 0.01 ‘*’ 0.05 ‘.’ 0.1 ‘ ’ 1

----------------------

Shapiro-Wilk Test for Normality of Residuals:

	Shapiro-Wilk normality test

data:  residuals(model)
W = 0.96523, p-value = 0.5521


Levene's Test for Homogeneity of Variances:
Levene's Test for Homogeneity of Variance (center = median)
      Df F value Pr(>F)
group  3   1.358 0.2842
      20               

----------------------

Posthoc Results:
 contrast                              estimate    SE df t.ratio p.value
 Anti_CD22 CPZ - Isotype CPZ               4.45 0.939 20   4.733  0.0008
 Anti_CD22 CPZ - Anti_CD22 Recovery       12.74 0.939 20  13.564  <.0001
 Anti_CD22 CPZ - Isotype Recovery          6.40 0.939 20   6.816  <.0001
 Isotype CPZ - Anti_CD22 Recovery          8.30 0.939 20   8.832  <.0001
 Isotype CPZ - Isotype Recovery            1.96 0.939 20   2.083  0.3018
 Anti_CD22 Recovery - Isotype Recovery    -6.34 0.939 20  -6.749  <.0001

P value adjustment: bonferroni method for 6 tests 

=====================
