# Supplementary material for: Aurka-Bhlhe41 axis prevents premature aging-like microglial dysfunction and promotes remyelination
Source: Nat Commun. 2026 Mar 27;17:5238. doi: 10.1038/s41467-026-71014-w (PMC13260908; doi:10.1038/s41467-026-71014-w)
Supplement: Supplementary file 6 — Source Data [file 41467_2026_71014_MOESM6_ESM.zip › Source Data/Statistical Report/FigS11a_Statistics.txt]

FigS11a Microglia Statistics

--Count data------

GLM with Poisson distribution:

Check for overdispersion:
Dispersion ratio: 0.35
No overdispersion detected.

Call:
glm(formula = Microglia ~ Genotype * CNS_Region, family = poisson(link = "log"), 
    data = Fig_S11a)

Deviance Residuals: 
     Min        1Q    Median        3Q       Max  
-1.52206  -0.31444   0.07596   0.32709   1.00672  

Coefficients:
                               Estimate Std. Error z value Pr(>|z|)    
(Intercept)                   3.235e+00  8.874e-02  36.454   <2e-16 ***
GenotypeB41HET                8.307e-02  1.230e-01   0.676   0.4993    
CNS_RegionCC                 -2.695e-01  1.348e-01  -1.998   0.0457 *  
CNS_RegionCA1                -2.391e-02  1.262e-01  -0.189   0.8498    
CNS_RegionCA3                -2.545e-17  1.255e-01   0.000   1.0000    
CNS_RegionDG                 -9.060e-02  1.284e-01  -0.705   0.4806    
GenotypeB41HET:CNS_RegionCC  -4.237e-01  1.998e-01  -2.120   0.0340 *  
GenotypeB41HET:CNS_RegionCA1 -2.882e-01  1.819e-01  -1.585   0.1131    
GenotypeB41HET:CNS_RegionCA3 -2.941e-02  1.745e-01  -0.169   0.8662    
GenotypeB41HET:CNS_RegionDG  -7.448e-02  1.797e-01  -0.415   0.6785    
---
Signif. codes:  0 ‘***’ 0.001 ‘**’ 0.01 ‘*’ 0.05 ‘.’ 0.1 ‘ ’ 1

(Dispersion parameter for poisson family taken to be 1)

    Null deviance: 51.144  on 49  degrees of freedom
Residual deviance: 14.431  on 40  degrees of freedom
AIC: 282.28

Number of Fisher Scoring iterations: 4

Analysis of Deviance Table

Model: poisson, link: log

Response: Microglia

Terms added sequentially (first to last)


                    Df Deviance Resid. Df Resid. Dev  Pr(>Chi)    
NULL                                   49     51.144              
Genotype             1   0.8905        48     50.253    0.3453    
CNS_Region           4  28.9631        44     21.290 7.953e-06 ***
Genotype:CNS_Region  4   6.8590        40     14.431    0.1435    
---
Signif. codes:  0 ‘***’ 0.001 ‘**’ 0.01 ‘*’ 0.05 ‘.’ 0.1 ‘ ’ 1

-------------

Post-hoc Test Results (emmeans with Bonferroni adjustment):
CNS_Region = Cortex:
 contrast       estimate    SE  df z.ratio p.value
 B41Tg - B41HET -0.08307 0.123 Inf  -0.676  0.4993

CNS_Region = CC:
 contrast       estimate    SE  df z.ratio p.value
 B41Tg - B41HET  0.34060 0.157 Inf   2.163  0.0306

CNS_Region = CA1:
 contrast       estimate    SE  df z.ratio p.value
 B41Tg - B41HET  0.20516 0.134 Inf   1.531  0.1259

CNS_Region = CA3:
 contrast       estimate    SE  df z.ratio p.value
 B41Tg - B41HET -0.05365 0.124 Inf  -0.433  0.6648

CNS_Region = DG:
 contrast       estimate    SE  df z.ratio p.value
 B41Tg - B41HET -0.00858 0.131 Inf  -0.066  0.9478

Results are given on the log (not the response) scale. 
