# Supplementary material for: Aurka-Bhlhe41 axis prevents premature aging-like microglial dysfunction and promotes remyelination
Source: Nat Commun. 2026 Mar 27;17:5238. doi: 10.1038/s41467-026-71014-w (PMC13260908; doi:10.1038/s41467-026-71014-w)
Supplement: Supplementary file 6 — Source Data [file 41467_2026_71014_MOESM6_ESM.zip › Source Data/Statistical Report/FigS1e_Statistics.txt]

FigS1e AM_dTomato Statistics

Assumption Checks:

Normality of Residuals:

	Shapiro-Wilk normality test

data:  residuals(model)
W = 0.8839, p-value = 0.09835


Homogeneity of Variances:
Levene's Test for Homogeneity of Variance (center = median)
      Df F value Pr(>F)
group  2  0.3755 0.6972
       9               

--------------------

Kruskal-Wallis Test Results:

	Kruskal-Wallis rank sum test

data:  AM_dTomato_Log2 by Genotype
Kruskal-Wallis chi-squared = 9.8462, df = 2, p-value = 0.007277


--------------------

Post-hoc Test Results (Dunn’s post-hoc test with Bonferroni correction):
# A tibble: 3 × 9
  .y.             group1 group2    n1    n2 statistic       p   p.adj p.adj.signif
* <chr>           <chr>  <chr>  <int> <int>     <dbl>   <dbl>   <dbl> <chr>       
1 AM_dTomato_Log2 WT     B41HET     4     4      1.57 0.117   0.350   ns          
2 AM_dTomato_Log2 WT     B41KO      4     4      3.14 0.00170 0.00511 **          
3 AM_dTomato_Log2 B41HET B41KO      4     4      1.57 0.117   0.350   ns          

=====================
