# Supplementary material for: Aurka-Bhlhe41 axis prevents premature aging-like microglial dysfunction and promotes remyelination
Source: Nat Commun. 2026 Mar 27;17:5238. doi: 10.1038/s41467-026-71014-w (PMC13260908; doi:10.1038/s41467-026-71014-w)
Supplement: Supplementary file 6 — Source Data [file 41467_2026_71014_MOESM6_ESM.zip › Source Data/Statistical Report/FigS3a_Statistics.txt]

FigS3a Statistics

Data type: count

Generalized Linear Model (GLM) with poisson:

Call:
glm(formula = Microglia ~ CNS_Region * Genotype, family = poisson(link = "log"), 
    data = Fig_S3a)

Deviance Residuals: 
     Min        1Q    Median        3Q       Max  
-1.01278  -0.30778  -0.04832   0.30774   1.38315  

Coefficients:
                              Estimate Std. Error z value Pr(>|z|)    
(Intercept)                   3.109061   0.094491  32.903  < 2e-16 ***
CNS_RegionCC                 -0.591364   0.158296  -3.736 0.000187 ***
CNS_RegionCA1                -0.055060   0.135508  -0.406 0.684508    
CNS_RegionCA3                -0.324050   0.145857  -2.222 0.026304 *  
CNS_RegionDG                 -0.264152   0.143375  -1.842 0.065420 .  
GenotypeB41HET                0.101783   0.130358   0.781 0.434922    
GenotypeB41KO                -0.008969   0.133931  -0.067 0.946610    
CNS_RegionCC:GenotypeB41HET   0.177802   0.212878   0.835 0.403589    
CNS_RegionCA1:GenotypeB41HET -0.299314   0.194734  -1.537 0.124284    
CNS_RegionCA3:GenotypeB41HET -0.007595   0.201432  -0.038 0.969921    
CNS_RegionDG:GenotypeB41HET  -0.090222   0.200288  -0.450 0.652378    
CNS_RegionCC:GenotypeB41KO    0.158500   0.218987   0.724 0.469196    
CNS_RegionCA1:GenotypeB41KO  -0.211819   0.197829  -1.071 0.284296    
CNS_RegionCA3:GenotypeB41KO   0.239492   0.200218   1.196 0.231635    
CNS_RegionDG:GenotypeB41KO    0.065481   0.201381   0.325 0.745061    
---
Signif. codes:  0 ‘***’ 0.001 ‘**’ 0.01 ‘*’ 0.05 ‘.’ 0.1 ‘ ’ 1

(Dispersion parameter for poisson family taken to be 1)

    Null deviance: 54.766  on 74  degrees of freedom
Residual deviance: 14.050  on 60  degrees of freedom
AIC: 399.36

Number of Fisher Scoring iterations: 4

Analysis of Deviance Table

Model: poisson, link: log

Response: Microglia

Terms added sequentially (first to last)


                    Df Deviance Resid. Df Resid. Dev  Pr(>Chi)    
NULL                                   74     54.766              
CNS_Region           4  31.5759        70     23.190 2.335e-06 ***
Genotype             2   0.5415        68     22.649    0.7628    
CNS_Region:Genotype  8   8.5986        60     14.050    0.3773    
---
Signif. codes:  0 ‘***’ 0.001 ‘**’ 0.01 ‘*’ 0.05 ‘.’ 0.1 ‘ ’ 1

--------------------

Overdispersion Check:
Overdispersion ratio: 0.24 

--------------------

Post-hoc Test Results (EMMeans with Bonferroni adjustment):
CNS_Region = Cortex:
 contrast       estimate    SE  df z.ratio p.value
 WT - B41HET    -0.10178 0.130 Inf  -0.781  1.0000
 WT - B41KO      0.00897 0.134 Inf   0.067  1.0000
 B41HET - B41KO  0.11075 0.131 Inf   0.848  1.0000

CNS_Region = CC:
 contrast       estimate    SE  df z.ratio p.value
 WT - B41HET    -0.27958 0.168 Inf  -1.661  0.2900
 WT - B41KO     -0.14953 0.173 Inf  -0.863  1.0000
 B41HET - B41KO  0.13005 0.162 Inf   0.805  1.0000

CNS_Region = CA1:
 contrast       estimate    SE  df z.ratio p.value
 WT - B41HET     0.19753 0.145 Inf   1.365  0.5164
 WT - B41KO      0.22079 0.146 Inf   1.516  0.3882
 B41HET - B41KO  0.02326 0.153 Inf   0.152  1.0000

CNS_Region = CA3:
 contrast       estimate    SE  df z.ratio p.value
 WT - B41HET    -0.09419 0.154 Inf  -0.613  1.0000
 WT - B41KO     -0.23052 0.149 Inf  -1.549  0.3642
 B41HET - B41KO -0.13634 0.145 Inf  -0.940  1.0000

CNS_Region = DG:
 contrast       estimate    SE  df z.ratio p.value
 WT - B41HET    -0.01156 0.152 Inf  -0.076  1.0000
 WT - B41KO     -0.05651 0.150 Inf  -0.376  1.0000
 B41HET - B41KO -0.04495 0.150 Inf  -0.300  1.0000

Results are given on the log (not the response) scale. 
P value adjustment: bonferroni method for 3 tests 

=====================
