# Supplementary material for: Aurka-Bhlhe41 axis prevents premature aging-like microglial dysfunction and promotes remyelination
Source: Nat Commun. 2026 Mar 27;17:5238. doi: 10.1038/s41467-026-71014-w (PMC13260908; doi:10.1038/s41467-026-71014-w)
Supplement: Supplementary file 6 — Source Data [file 41467_2026_71014_MOESM6_ESM.zip › Source Data/Statistical Report/FigS3c_Statistics.txt]

FigS3c Statistics

Data type: count

Generalized Linear Model (GLM) with poisson:

Call:
glm(formula = Microglia ~ CNS_Region * Genotype, family = poisson(link = "log"), 
    data = Fig_S3c)

Deviance Residuals: 
    Min       1Q   Median       3Q      Max  
-1.1394  -0.2177   0.0000   0.2275   0.8407  

Coefficients:
                               Estimate Std. Error z value Pr(>|z|)    
(Intercept)                    3.152736   0.092450  34.102   <2e-16 ***
CNS_RegionCC                  -0.343333   0.143510  -2.392   0.0167 *  
CNS_RegionCA1                 -0.157004   0.136187  -1.153   0.2490    
CNS_RegionCA3                 -0.167054   0.136558  -1.223   0.2212    
CNS_RegionDG                  -0.108214   0.134428  -0.805   0.4208    
GenotypeB41cHET                0.082013   0.128145   0.640   0.5222    
GenotypeB41cKO                 0.016950   0.130194   0.130   0.8964    
CNS_RegionCC:GenotypeB41cHET  -0.196789   0.204897  -0.960   0.3368    
CNS_RegionCA1:GenotypeB41cHET -0.052454   0.190078  -0.276   0.7826    
CNS_RegionCA3:GenotypeB41cHET -0.155344   0.193369  -0.803   0.4218    
CNS_RegionDG:GenotypeB41cHET  -0.171625   0.190687  -0.900   0.3681    
CNS_RegionCC:GenotypeB41cKO   -0.216282   0.209056  -1.035   0.3009    
CNS_RegionCA1:GenotypeB41cKO  -0.006999   0.191967  -0.036   0.9709    
CNS_RegionCA3:GenotypeB41cKO   0.060759   0.190780   0.318   0.7501    
CNS_RegionDG:GenotypeB41cKO   -0.117033   0.192355  -0.608   0.5429    
---
Signif. codes:  0 ‘***’ 0.001 ‘**’ 0.01 ‘*’ 0.05 ‘.’ 0.1 ‘ ’ 1

(Dispersion parameter for poisson family taken to be 1)

    Null deviance: 47.421  on 74  degrees of freedom
Residual deviance: 10.738  on 60  degrees of freedom
AIC: 401.98

Number of Fisher Scoring iterations: 4

Analysis of Deviance Table

Model: poisson, link: log

Response: Microglia

Terms added sequentially (first to last)


                    Df Deviance Resid. Df Resid. Dev  Pr(>Chi)    
NULL                                   74     47.421              
CNS_Region           4   32.922        70     14.498 1.239e-06 ***
Genotype             2    0.231        68     14.267    0.8910    
CNS_Region:Genotype  8    3.530        60     10.738    0.8969    
---
Signif. codes:  0 ‘***’ 0.001 ‘**’ 0.01 ‘*’ 0.05 ‘.’ 0.1 ‘ ’ 1

--------------------

Overdispersion Check:
Overdispersion ratio: 0.18 

--------------------

Post-hoc Test Results (EMMeans with Bonferroni adjustment):
CNS_Region = Cortex:
 contrast         estimate    SE  df z.ratio p.value
 WT - B41cHET     -0.08201 0.128 Inf  -0.640  1.0000
 WT - B41cKO      -0.01695 0.130 Inf  -0.130  1.0000
 B41cHET - B41cKO  0.06506 0.128 Inf   0.510  1.0000

CNS_Region = CC:
 contrast         estimate    SE  df z.ratio p.value
 WT - B41cHET      0.11478 0.160 Inf   0.718  1.0000
 WT - B41cKO       0.19933 0.164 Inf   1.219  0.6689
 B41cHET - B41cKO  0.08456 0.168 Inf   0.503  1.0000

CNS_Region = CA1:
 contrast         estimate    SE  df z.ratio p.value
 WT - B41cHET     -0.02956 0.140 Inf  -0.211  1.0000
 WT - B41cKO      -0.00995 0.141 Inf  -0.071  1.0000
 B41cHET - B41cKO  0.01961 0.140 Inf   0.140  1.0000

CNS_Region = CA3:
 contrast         estimate    SE  df z.ratio p.value
 WT - B41cHET      0.07333 0.145 Inf   0.506  1.0000
 WT - B41cKO      -0.07771 0.139 Inf  -0.557  1.0000
 B41cHET - B41cKO -0.15104 0.142 Inf  -1.062  0.8643

CNS_Region = DG:
 contrast         estimate    SE  df z.ratio p.value
 WT - B41cHET      0.08961 0.141 Inf   0.635  1.0000
 WT - B41cKO       0.10008 0.142 Inf   0.707  1.0000
 B41cHET - B41cKO  0.01047 0.145 Inf   0.072  1.0000

Results are given on the log (not the response) scale. 
P value adjustment: bonferroni method for 3 tests 

=====================
