# Supplementary material for: Aurka-Bhlhe41 axis prevents premature aging-like microglial dysfunction and promotes remyelination
Source: Nat Commun. 2026 Mar 27;17:5238. doi: 10.1038/s41467-026-71014-w (PMC13260908; doi:10.1038/s41467-026-71014-w)
Supplement: Supplementary file 6 — Source Data [file 41467_2026_71014_MOESM6_ESM.zip › Source Data/Statistical Report/FigS4b_Statistics.txt]

FigS4b dTomato_gMFI Statistics

Two-way ANOVA Results:
Call:
   aov(formula = dTomato_gMFI_log2 ~ Genotype * Age, data = Fig_S4a)

Terms:
                 Genotype       Age Genotype:Age Residuals
Sum of Squares  21.449608  5.822618     0.197104  0.923534
Deg. of Freedom         2         2            4        27

Residual standard error: 0.1849459
Estimated effects may be unbalanced
             Df Sum Sq Mean Sq F value   Pr(>F)    
Genotype      2 21.450  10.725 313.545  < 2e-16 ***
Age           2  5.823   2.911  85.114 2.19e-12 ***
Genotype:Age  4  0.197   0.049   1.441    0.248    
Residuals    27  0.924   0.034                     
---
Signif. codes:  0 ‘***’ 0.001 ‘**’ 0.01 ‘*’ 0.05 ‘.’ 0.1 ‘ ’ 1

--------------------

Assumption Checks:

Normality of Residuals:

	Shapiro-Wilk normality test

data:  residuals(model)
W = 0.9865, p-value = 0.9308


Homogeneity of Variances:
Levene's Test for Homogeneity of Variance (center = median)
      Df F value Pr(>F)
group  8  1.3873 0.2465
      27               

--------------------

Post-hoc Test Results (EMMeans with Bonferroni adjustment):
Age = P14:
 contrast            estimate    SE df t.ratio p.value
 WT - AurkaHET         -1.778 0.131 27 -13.594  <.0001
 WT - AurkacKO         -0.469 0.131 27  -3.584  0.0040
 AurkaHET - AurkacKO    1.309 0.131 27  10.010  <.0001

Age = P21:
 contrast            estimate    SE df t.ratio p.value
 WT - AurkaHET         -1.961 0.131 27 -14.992  <.0001
 WT - AurkacKO         -0.529 0.131 27  -4.043  0.0012
 AurkaHET - AurkacKO    1.432 0.131 27  10.949  <.0001

Age = P60:
 contrast            estimate    SE df t.ratio p.value
 WT - AurkaHET         -1.648 0.131 27 -12.598  <.0001
 WT - AurkacKO         -0.154 0.131 27  -1.181  0.7439
 AurkaHET - AurkacKO    1.493 0.131 27  11.417  <.0001

P value adjustment: bonferroni method for 3 tests 

=====================
