# Supplementary material for: Aurka-Bhlhe41 axis prevents premature aging-like microglial dysfunction and promotes remyelination
Source: Nat Commun. 2026 Mar 27;17:5238. doi: 10.1038/s41467-026-71014-w (PMC13260908; doi:10.1038/s41467-026-71014-w)
Supplement: Supplementary file 6 — Source Data [file 41467_2026_71014_MOESM6_ESM.zip › Source Data/Statistical Report/FigS4c_Statistics.txt]

FigS4c Aurka Statistics

Kruskal-Wallis H test (bounded data):

	Kruskal-Wallis rank sum test

data:  Aurka by Genotype
Kruskal-Wallis chi-squared = 15.158, df = 2, p-value = 0.0005111


--------------------

Post-hoc Test Results (Dunn's Test with Bonferroni adjustment):
# A tibble: 3 × 9
  .y.   group1    group2       n1    n2 statistic         p    p.adj p.adj.signif
* <chr> <chr>     <chr>     <int> <int>     <dbl>     <dbl>    <dbl> <chr>       
1 Aurka WT        AurkacHET     6     6     -1.95 0.0516    0.155    ns          
2 Aurka WT        AurkacKO      6     6     -3.89 0.0000989 0.000297 ***         
3 Aurka AurkacHET AurkacKO      6     6     -1.95 0.0516    0.155    ns          

=====================
FigS4c Bhlhe41 Statistics

Kruskal-Wallis H test (bounded data):

	Kruskal-Wallis rank sum test

data:  Bhlhe41 by Genotype
Kruskal-Wallis chi-squared = 14.363, df = 2, p-value = 0.0007607


--------------------

Post-hoc Test Results (Dunn's Test with Bonferroni adjustment):
# A tibble: 3 × 9
  .y.     group1    group2       n1    n2 statistic        p    p.adj p.adj.signif
* <chr>   <chr>     <chr>     <int> <int>     <dbl>    <dbl>    <dbl> <chr>       
1 Bhlhe41 WT        AurkacHET     6     6     -1.73 0.0836   0.251    ns          
2 Bhlhe41 WT        AurkacKO      6     6     -3.79 0.000154 0.000461 ***         
3 Bhlhe41 AurkacHET AurkacKO      6     6     -2.05 0.0399   0.120    ns          

=====================
