# Supplementary material for: Aurka-Bhlhe41 axis prevents premature aging-like microglial dysfunction and promotes remyelination
Source: Nat Commun. 2026 Mar 27;17:5238. doi: 10.1038/s41467-026-71014-w (PMC13260908; doi:10.1038/s41467-026-71014-w)
Supplement: Supplementary file 6 — Source Data [file 41467_2026_71014_MOESM6_ESM.zip › Source Data/Statistical Report/FigS4d_Statistics.txt]

FigS4d dTomato_gMFI Statistics

Kruskal-Wallis H test (bounded data):

	Kruskal-Wallis rank sum test

data:  dTomato_gMFI by Genotype
Kruskal-Wallis chi-squared = 9.517, df = 2, p-value = 0.008578


--------------------

Post-hoc Test Results (Dunn's Test with Bonferroni adjustment):
# A tibble: 3 × 9
  .y.          group1    group2       n1    n2 statistic       p  p.adj p.adj.signif
* <chr>        <chr>     <chr>     <int> <int>     <dbl>   <dbl>  <dbl> <chr>       
1 dTomato_gMFI WT        AurkbcHET     5     5     2.83  0.00464 0.0139 *           
2 dTomato_gMFI WT        AurkbcKO      5     5     2.48  0.0132  0.0397 *           
3 dTomato_gMFI AurkbcHET AurkbcKO      5     5    -0.354 0.723   1      ns          

=====================
