# Supplementary material for: Aurka-Bhlhe41 axis prevents premature aging-like microglial dysfunction and promotes remyelination
Source: Nat Commun. 2026 Mar 27;17:5238. doi: 10.1038/s41467-026-71014-w (PMC13260908; doi:10.1038/s41467-026-71014-w)
Supplement: Supplementary file 6 — Source Data [file 41467_2026_71014_MOESM6_ESM.zip › Source Data/Statistical Report/FigS5a_Statistics.txt]

FigS5a Statistics

Data type: count

Generalized Linear Model (GLM) with Poisson:

Call:
glm(formula = Microglia ~ CNS_Region * Genotype, family = poisson(link = "log"), 
    data = Fig_S5a)

Deviance Residuals: 
     Min        1Q    Median        3Q       Max  
-0.76120  -0.30603  -0.04697   0.28938   0.77994  

Coefficients:
                                Estimate Std. Error z value Pr(>|z|)    
(Intercept)                      3.06339    0.09667  31.688  < 2e-16 ***
CNS_RegionCC                    -0.35534    0.15060  -2.360 0.018296 *  
CNS_RegionCA1                   -0.04786    0.13838  -0.346 0.729475    
CNS_RegionCA3                   -0.21848    0.14482  -1.509 0.131398    
CNS_RegionDG                    -0.24201    0.14578  -1.660 0.096881 .  
GenotypeAurkacHET                0.09786    0.13349   0.733 0.463534    
GenotypeAurkacKO                -0.72802    0.20397  -3.569 0.000358 ***
CNS_RegionCC:GenotypeAurkacHET  -0.16685    0.21317  -0.783 0.433792    
CNS_RegionCA1:GenotypeAurkacHET -0.21197    0.19650  -1.079 0.280718    
CNS_RegionCA3:GenotypeAurkacHET -0.08629    0.20234  -0.426 0.669759    
CNS_RegionDG:GenotypeAurkacHET  -0.15922    0.20587  -0.773 0.439277    
CNS_RegionCC:GenotypeAurkacKO   -0.37060    0.34872  -1.063 0.287899    
CNS_RegionCA1:GenotypeAurkacKO   0.01507    0.29110   0.052 0.958724    
CNS_RegionCA3:GenotypeAurkacKO   0.18569    0.29422   0.631 0.527953    
CNS_RegionDG:GenotypeAurkacKO    0.02690    0.30579   0.088 0.929900    
---
Signif. codes:  0 ‘***’ 0.001 ‘**’ 0.01 ‘*’ 0.05 ‘.’ 0.1 ‘ ’ 1

(Dispersion parameter for poisson family taken to be 1)

    Null deviance: 109.9519  on 64  degrees of freedom
Residual deviance:   9.2346  on 50  degrees of freedom
AIC: 335.03

Number of Fisher Scoring iterations: 4

Analysis of Deviance Table

Model: poisson, link: log

Response: Microglia

Terms added sequentially (first to last)


                    Df Deviance Resid. Df Resid. Dev  Pr(>Chi)    
NULL                                   64    109.952              
CNS_Region           4   25.424        60     84.528 4.134e-05 ***
Genotype             2   71.143        58     13.385 3.560e-16 ***
CNS_Region:Genotype  8    4.150        50      9.235    0.8433    
---
Signif. codes:  0 ‘***’ 0.001 ‘**’ 0.01 ‘*’ 0.05 ‘.’ 0.1 ‘ ’ 1

--------------------

Overdispersion Check:
Overdispersion ratio: 0.19 

--------------------

Post-hoc Test Results (EMMeans with Bonferroni adjustment):
CNS_Region = Cortex:
 contrast             estimate    SE  df z.ratio p.value
 WT - AurkacHET        -0.0979 0.133 Inf  -0.733  1.0000
 WT - AurkacKO          0.7280 0.204 Inf   3.569  0.0011
 AurkacHET - AurkacKO   0.8259 0.202 Inf   4.092  0.0001

CNS_Region = CC:
 contrast             estimate    SE  df z.ratio p.value
 WT - AurkacHET         0.0690 0.166 Inf   0.415  1.0000
 WT - AurkacKO          1.0986 0.283 Inf   3.884  0.0003
 AurkacHET - AurkacKO   1.0296 0.285 Inf   3.619  0.0009

CNS_Region = CA1:
 contrast             estimate    SE  df z.ratio p.value
 WT - AurkacHET         0.1141 0.144 Inf   0.791  1.0000
 WT - AurkacKO          0.7129 0.208 Inf   3.433  0.0018
 AurkacHET - AurkacKO   0.5988 0.211 Inf   2.844  0.0133

CNS_Region = CA3:
 contrast             estimate    SE  df z.ratio p.value
 WT - AurkacHET        -0.0116 0.152 Inf  -0.076  1.0000
 WT - AurkacKO          0.5423 0.212 Inf   2.558  0.0316
 AurkacHET - AurkacKO   0.5539 0.212 Inf   2.616  0.0267

CNS_Region = DG:
 contrast             estimate    SE  df z.ratio p.value
 WT - AurkacHET         0.0614 0.157 Inf   0.392  1.0000
 WT - AurkacKO          0.7011 0.228 Inf   3.077  0.0063
 AurkacHET - AurkacKO   0.6397 0.229 Inf   2.788  0.0159

Results are given on the log (not the response) scale. 
P value adjustment: bonferroni method for 3 tests 

=====================
