# Supplementary material for: Aurka-Bhlhe41 axis prevents premature aging-like microglial dysfunction and promotes remyelination
Source: Nat Commun. 2026 Mar 27;17:5238. doi: 10.1038/s41467-026-71014-w (PMC13260908; doi:10.1038/s41467-026-71014-w)
Supplement: Supplementary file 6 — Source Data [file 41467_2026_71014_MOESM6_ESM.zip › Source Data/Statistical Report/FigS5b_Statistics.txt]

FigS5b Statistics

Data type: count

Generalized Linear Model (GLM) with poisson:

Call:
glm(formula = Microglia ~ CNS_Region * Genotype, family = poisson(link = "log"), 
    data = Fig_S5b)

Deviance Residuals: 
     Min        1Q    Median        3Q       Max  
-1.22986  -0.28882  -0.02229   0.27146   1.09810  

Coefficients:
                                  Estimate Std. Error z value Pr(>|z|)    
(Intercept)                      3.035e+00  9.806e-02  30.951  < 2e-16 ***
CNS_RegionCC                    -2.499e-01  1.482e-01  -1.687  0.09168 .  
CNS_RegionCA1                   -1.011e-01  1.423e-01  -0.710  0.47748    
CNS_RegionCA3                   -8.004e-02  1.415e-01  -0.566  0.57171    
CNS_RegionDG                     1.305e-16  1.387e-01   0.000  1.00000    
GenotypeAurkacHET               -2.927e-02  1.397e-01  -0.210  0.83404    
GenotypeAurkacKO                -5.500e-01  1.745e-01  -3.152  0.00162 ** 
CNS_RegionCC:GenotypeAurkacHET   1.685e-02  2.106e-01   0.080  0.93624    
CNS_RegionCA1:GenotypeAurkacHET  5.032e-02  2.014e-01   0.250  0.80271    
CNS_RegionCA3:GenotypeAurkacHET  4.989e-02  2.003e-01   0.249  0.80334    
CNS_RegionDG:GenotypeAurkacHET  -9.333e-02  2.000e-01  -0.467  0.64075    
CNS_RegionCC:GenotypeAurkacKO   -6.591e-02  2.671e-01  -0.247  0.80512    
CNS_RegionCA1:GenotypeAurkacKO   2.189e-01  2.441e-01   0.897  0.36997    
CNS_RegionCA3:GenotypeAurkacKO   2.342e-01  2.423e-01   0.966  0.33383    
CNS_RegionDG:GenotypeAurkacKO    6.062e-02  2.443e-01   0.248  0.80400    
---
Signif. codes:  0 ‘***’ 0.001 ‘**’ 0.01 ‘*’ 0.05 ‘.’ 0.1 ‘ ’ 1

(Dispersion parameter for poisson family taken to be 1)

    Null deviance: 68.503  on 69  degrees of freedom
Residual deviance: 15.056  on 55  degrees of freedom
AIC: 370.52

Number of Fisher Scoring iterations: 4

Analysis of Deviance Table

Model: poisson, link: log

Response: Microglia

Terms added sequentially (first to last)


                    Df Deviance Resid. Df Resid. Dev  Pr(>Chi)    
NULL                                   69     68.503              
CNS_Region           4    9.898        65     58.605   0.04218 *  
Genotype             2   40.701        63     17.904 1.452e-09 ***
CNS_Region:Genotype  8    2.849        55     15.056   0.94350    
---
Signif. codes:  0 ‘***’ 0.001 ‘**’ 0.01 ‘*’ 0.05 ‘.’ 0.1 ‘ ’ 1

--------------------

Overdispersion Check:
Overdispersion ratio: 0.27 

--------------------

Post-hoc Test Results (EMMeans with Bonferroni adjustment):
CNS_Region = Cortex:
 contrast             estimate    SE  df z.ratio p.value
 WT - AurkacHET         0.0293 0.140 Inf   0.210  1.0000
 WT - AurkacKO          0.5500 0.174 Inf   3.152  0.0049
 AurkacHET - AurkacKO   0.5208 0.175 Inf   2.971  0.0089

CNS_Region = CC:
 contrast             estimate    SE  df z.ratio p.value
 WT - AurkacHET         0.0124 0.158 Inf   0.079  1.0000
 WT - AurkacKO          0.6160 0.202 Inf   3.045  0.0070
 AurkacHET - AurkacKO   0.6035 0.203 Inf   2.978  0.0087

CNS_Region = CA1:
 contrast             estimate    SE  df z.ratio p.value
 WT - AurkacHET        -0.0211 0.145 Inf  -0.145  1.0000
 WT - AurkacKO          0.3312 0.171 Inf   1.939  0.1573
 AurkacHET - AurkacKO   0.3522 0.170 Inf   2.071  0.1152

CNS_Region = CA3:
 contrast             estimate    SE  df z.ratio p.value
 WT - AurkacHET        -0.0206 0.144 Inf  -0.144  1.0000
 WT - AurkacKO          0.3159 0.168 Inf   1.878  0.1810
 AurkacHET - AurkacKO   0.3365 0.168 Inf   2.009  0.1337

CNS_Region = DG:
 contrast             estimate    SE  df z.ratio p.value
 WT - AurkacHET         0.1226 0.143 Inf   0.857  1.0000
 WT - AurkacKO          0.4894 0.171 Inf   2.863  0.0126
 AurkacHET - AurkacKO   0.3668 0.175 Inf   2.101  0.1069

Results are given on the log (not the response) scale. 
P value adjustment: bonferroni method for 3 tests 

=====================
