# Supplementary material for: Aurka-Bhlhe41 axis prevents premature aging-like microglial dysfunction and promotes remyelination
Source: Nat Commun. 2026 Mar 27;17:5238. doi: 10.1038/s41467-026-71014-w (PMC13260908; doi:10.1038/s41467-026-71014-w)
Supplement: Supplementary file 6 — Source Data [file 41467_2026_71014_MOESM6_ESM.zip › Source Data/Statistical Report/FigS6a_Statistics.txt]

FigS6a Statistics

Data type: count

Generalized Linear Model (GLM) with poisson. Results:

Call:
glm(formula = S6a_Microglia ~ Genotype * CNS_Region, family = poisson(link = "log"), 
    data = Fig_S6a)

Deviance Residuals: 
     Min        1Q    Median        3Q       Max  
-1.28724  -0.29750  -0.06166   0.38005   1.77364  

Coefficients:
                                   Estimate Std. Error z value Pr(>|z|)    
(Intercept)                         3.61092    0.09492  38.043   <2e-16 ***
GenotypeAurkacHET                  -0.09441    0.13751  -0.687    0.492    
GenotypeAurkacKO                   -0.18774    0.14099  -1.332    0.183    
CNS_RegionHippo                    -0.23219    0.14273  -1.627    0.104    
CNS_RegionSVZ_CC                    0.11075    0.13067   0.848    0.397    
GenotypeAurkacHET:CNS_RegionHippo  -0.01348    0.20720  -0.065    0.948    
GenotypeAurkacKO:CNS_RegionHippo    0.11712    0.20842   0.562    0.574    
GenotypeAurkacHET:CNS_RegionSVZ_CC  0.07815    0.18754   0.417    0.677    
GenotypeAurkacKO:CNS_RegionSVZ_CC  -0.06819    0.19586  -0.348    0.728    
---
Signif. codes:  0 ‘***’ 0.001 ‘**’ 0.01 ‘*’ 0.05 ‘.’ 0.1 ‘ ’ 1

(Dispersion parameter for poisson family taken to be 1)

    Null deviance: 33.207  on 26  degrees of freedom
Residual deviance: 11.658  on 18  degrees of freedom
AIC: 173.44

Number of Fisher Scoring iterations: 4

Analysis of Deviance Table

Model: poisson, link: log

Response: S6a_Microglia

Terms added sequentially (first to last)


                    Df Deviance Resid. Df Resid. Dev  Pr(>Chi)    
NULL                                   26     33.207              
Genotype             2   4.8107        24     28.396 0.0902331 .  
CNS_Region           2  14.8565        22     13.540 0.0005942 ***
Genotype:CNS_Region  4   1.8813        18     11.658 0.7575776    
---
Signif. codes:  0 ‘***’ 0.001 ‘**’ 0.01 ‘*’ 0.05 ‘.’ 0.1 ‘ ’ 1

--------------------

Overdispersion Check:
Overdispersion ratio: 0.65 

--------------------

Post-hoc Test Results (EMMeans with Bonferroni adjustment):
CNS_Region = Cortex:
 contrast             estimate    SE  df z.ratio p.value
 WT - AurkacHET         0.0944 0.138 Inf   0.687  1.0000
 WT - AurkacKO          0.1877 0.141 Inf   1.332  0.5490
 AurkacHET - AurkacKO   0.0933 0.144 Inf   0.648  1.0000

CNS_Region = Hippo:
 contrast             estimate    SE  df z.ratio p.value
 WT - AurkacHET         0.1079 0.155 Inf   0.696  1.0000
 WT - AurkacKO          0.0706 0.153 Inf   0.460  1.0000
 AurkacHET - AurkacKO  -0.0373 0.158 Inf  -0.236  1.0000

CNS_Region = SVZ_CC:
 contrast             estimate    SE  df z.ratio p.value
 WT - AurkacHET         0.0163 0.128 Inf   0.128  1.0000
 WT - AurkacKO          0.2559 0.136 Inf   1.883  0.1793
 AurkacHET - AurkacKO   0.2397 0.136 Inf   1.757  0.2369

Results are given on the log (not the response) scale. 
P value adjustment: bonferroni method for 3 tests 

=====================
FigS6a BrdU_Pos Statistics

Data type: count

Generalized Linear Model (GLM) with poisson. Results:

Call:
glm(formula = S6a_BrdU_Pos ~ Genotype * CNS_Region, family = poisson(link = "log"), 
    data = Fig_S6a)

Deviance Residuals: 
    Min       1Q   Median       3Q      Max  
-1.4981  -0.5845  -0.2245   0.5490   1.9535  

Coefficients:
                                   Estimate Std. Error z value Pr(>|z|)    
(Intercept)                         4.31749    0.06667  64.762  < 2e-16 ***
GenotypeAurkacHET                  -0.02703    0.09492  -0.285  0.77584    
GenotypeAurkacKO                   -0.32235    0.10286  -3.134  0.00172 ** 
CNS_RegionHippo                    -0.29811    0.10214  -2.919  0.00352 ** 
CNS_RegionSVZ_CC                   -1.28897    0.14343  -8.986  < 2e-16 ***
GenotypeAurkacHET:CNS_RegionHippo   0.03893    0.14462   0.269  0.78777    
GenotypeAurkacKO:CNS_RegionHippo    0.47221    0.14738   3.204  0.00136 ** 
GenotypeAurkacHET:CNS_RegionSVZ_CC -0.54476    0.23176  -2.351  0.01875 *  
GenotypeAurkacKO:CNS_RegionSVZ_CC  -0.16720    0.23027  -0.726  0.46778    
---
Signif. codes:  0 ‘***’ 0.001 ‘**’ 0.01 ‘*’ 0.05 ‘.’ 0.1 ‘ ’ 1

(Dispersion parameter for poisson family taken to be 1)

    Null deviance: 404.873  on 26  degrees of freedom
Residual deviance:  17.963  on 18  degrees of freedom
AIC: 184.05

Number of Fisher Scoring iterations: 4

Analysis of Deviance Table

Model: poisson, link: log

Response: S6a_BrdU_Pos

Terms added sequentially (first to last)


                    Df Deviance Resid. Df Resid. Dev  Pr(>Chi)    
NULL                                   26     404.87              
Genotype             2     4.11        24     400.77 0.1282875    
CNS_Region           2   363.11        22      37.66 < 2.2e-16 ***
Genotype:CNS_Region  4    19.70        18      17.96 0.0005733 ***
---
Signif. codes:  0 ‘***’ 0.001 ‘**’ 0.01 ‘*’ 0.05 ‘.’ 0.1 ‘ ’ 1

--------------------

Overdispersion Check:
Overdispersion ratio: 1.02 

--------------------

Post-hoc Test Results (EMMeans with Bonferroni adjustment):
CNS_Region = Cortex:
 contrast             estimate     SE  df z.ratio p.value
 WT - AurkacHET         0.0270 0.0949 Inf   0.285  1.0000
 WT - AurkacKO          0.3224 0.1030 Inf   3.134  0.0052
 AurkacHET - AurkacKO   0.2953 0.1030 Inf   2.855  0.0129

CNS_Region = Hippo:
 contrast             estimate     SE  df z.ratio p.value
 WT - AurkacHET        -0.0119 0.1090 Inf  -0.109  1.0000
 WT - AurkacKO         -0.1499 0.1060 Inf  -1.420  0.4671
 AurkacHET - AurkacKO  -0.1380 0.1050 Inf  -1.311  0.5695

CNS_Region = SVZ_CC:
 contrast             estimate     SE  df z.ratio p.value
 WT - AurkacHET         0.5718 0.2110 Inf   2.704  0.0205
 WT - AurkacKO          0.4895 0.2060 Inf   2.376  0.0525
 AurkacHET - AurkacKO  -0.0822 0.2340 Inf  -0.351  1.0000

Results are given on the log (not the response) scale. 
P value adjustment: bonferroni method for 3 tests 

=====================
