# Supplementary material for: Aurka-Bhlhe41 axis prevents premature aging-like microglial dysfunction and promotes remyelination
Source: Nat Commun. 2026 Mar 27;17:5238. doi: 10.1038/s41467-026-71014-w (PMC13260908; doi:10.1038/s41467-026-71014-w)
Supplement: Supplementary file 6 — Source Data [file 41467_2026_71014_MOESM6_ESM.zip › Source Data/Statistical Report/FigS6b_Statistics.txt]

FigS6b Statistics

Data type: continuous (log2 transformed)

Two-Way ANOVA Results:
Call:
   aov(formula = S6b_TUNEL_Pos_log2 ~ Genotype * CNS_Region, data = Fig_S6b)

Terms:
                Genotype CNS_Region Genotype:CNS_Region Residuals
Sum of Squares  6.105846   9.470251            1.672148  1.800301
Deg. of Freedom        2          2                   4        18

Residual standard error: 0.3162542
Estimated effects may be unbalanced
                    Df Sum Sq Mean Sq F value   Pr(>F)    
Genotype             2  6.106   3.053   30.52 1.65e-06 ***
CNS_Region           2  9.470   4.735   47.34 6.77e-08 ***
Genotype:CNS_Region  4  1.672   0.418    4.18   0.0144 *  
Residuals           18  1.800   0.100                     
---
Signif. codes:  0 ‘***’ 0.001 ‘**’ 0.01 ‘*’ 0.05 ‘.’ 0.1 ‘ ’ 1

--------------------

Assumption Checks:

Normality of Residuals (Shapiro-Wilk Test):

	Shapiro-Wilk normality test

data:  residuals(model)
W = 0.97725, p-value = 0.7957


Homogeneity of Variances (Levene's Test):
# A tibble: 1 × 4
    df1   df2 statistic     p
  <int> <int>     <dbl> <dbl>
1     8    18     0.498 0.842

--------------------

Post-hoc Test Results (EMMeans with Bonferroni adjustment):
CNS_Region = Cortex:
 contrast             estimate    SE df t.ratio p.value
 WT - AurkacHET        -0.3108 0.258 18  -1.204  0.7329
 WT - AurkacKO         -1.6901 0.258 18  -6.545  <.0001
 AurkacHET - AurkacKO  -1.3792 0.258 18  -5.341  0.0001

CNS_Region = Hippo:
 contrast             estimate    SE df t.ratio p.value
 WT - AurkacHET         0.0123 0.258 18   0.048  1.0000
 WT - AurkacKO         -0.3093 0.258 18  -1.198  0.7394
 AurkacHET - AurkacKO  -0.3216 0.258 18  -1.246  0.6867

CNS_Region = SVZ_CC:
 contrast             estimate    SE df t.ratio p.value
 WT - AurkacHET        -0.3912 0.258 18  -1.515  0.4415
 WT - AurkacKO         -1.3123 0.258 18  -5.082  0.0002
 AurkacHET - AurkacKO  -0.9211 0.258 18  -3.567  0.0066

P value adjustment: bonferroni method for 3 tests 

=====================
