# Supplementary material for: Aurka-Bhlhe41 axis prevents premature aging-like microglial dysfunction and promotes remyelination
Source: Nat Commun. 2026 Mar 27;17:5238. doi: 10.1038/s41467-026-71014-w (PMC13260908; doi:10.1038/s41467-026-71014-w)
Supplement: Supplementary file 6 — Source Data [file 41467_2026_71014_MOESM6_ESM.zip › Source Data/Statistical Report/FigS6c_Statistics.txt]

FigS6c Statistics

Data type: continuous

One-Way ANOVA Results:
Call:
   aov(formula = pH3_pos ~ Genotype, data = Fig_S6c)

Terms:
                Genotype Residuals
Sum of Squares  82.69733  35.55200
Deg. of Freedom        2        12

Residual standard error: 1.72124
Estimated effects may be unbalanced
            Df Sum Sq Mean Sq F value   Pr(>F)    
Genotype     2  82.70   41.35   13.96 0.000739 ***
Residuals   12  35.55    2.96                     
---
Signif. codes:  0 ‘***’ 0.001 ‘**’ 0.01 ‘*’ 0.05 ‘.’ 0.1 ‘ ’ 1

--------------------

Assumption Checks:

Normality of Residuals (Shapiro-Wilk Test):

	Shapiro-Wilk normality test

data:  residuals(model)
W = 0.89334, p-value = 0.07535


Homogeneity of Variances (Levene's Test):
# A tibble: 1 × 4
    df1   df2 statistic     p
  <int> <int>     <dbl> <dbl>
1     2    12      1.50 0.261

--------------------

Post-hoc Test Results (EMMeans with Bonferroni adjustment):
 contrast             estimate   SE df t.ratio p.value
 WT - AurkacHET           0.82 1.09 12   0.753  1.0000
 WT - AurkacKO           -4.52 1.09 12  -4.152  0.0040
 AurkacHET - AurkacKO    -5.34 1.09 12  -4.905  0.0011

P value adjustment: bonferroni method for 3 tests 

=====================
