# Supplementary material for: Aurka-Bhlhe41 axis prevents premature aging-like microglial dysfunction and promotes remyelination
Source: Nat Commun. 2026 Mar 27;17:5238. doi: 10.1038/s41467-026-71014-w (PMC13260908; doi:10.1038/s41467-026-71014-w)
Supplement: Supplementary file 6 — Source Data [file 41467_2026_71014_MOESM6_ESM.zip › Source Data/Statistical Report/FigS7b_Statistics.txt]

FigS7b Aurka Statistics

Kruskal-Wallis H test:

 small sample size, use non-parametric Kruskal-Wallis H test .

	Kruskal-Wallis rank sum test

data:  CD22 by Genotype
Kruskal-Wallis chi-squared = 5.4222, df = 2, p-value = 0.06646


--------------------

Post-hoc Test Results (Dunn's Test with Bonferroni adjustment):
# A tibble: 3 × 9
  .y.   group1 group2    n1    n2 statistic      p p.adj p.adj.signif
* <chr> <chr>  <chr>  <int> <int>     <dbl>  <dbl> <dbl> <chr>       
1 CD22  WT     B41HET     3     3    -0.149 0.881  1     ns          
2 CD22  WT     B41KO      3     3     1.94  0.0526 0.158 ns          
3 CD22  B41HET B41KO      3     3     2.09  0.0369 0.111 ns          

===============================================

===============================================

===Alternative: One-way Anova==========
Call:
   aov(formula = CD22 ~ Genotype, data = Fig_S7b)

Terms:
                Genotype Residuals
Sum of Squares   4912017    461819
Deg. of Freedom        2         6

Residual standard error: 277.4345
Estimated effects may be unbalanced
            Df  Sum Sq Mean Sq F value   Pr(>F)    
Genotype     2 4912017 2456008   31.91 0.000635 ***
Residuals    6  461819   76970                     
---
Signif. codes:  0 ‘***’ 0.001 ‘**’ 0.01 ‘*’ 0.05 ‘.’ 0.1 ‘ ’ 1

Normality of Residuals (Shapiro-Wilk test):

	Shapiro-Wilk normality test

data:  residuals(model)
W = 0.87999, p-value = 0.157


Homogeneity of Variances (Levene's Test):
Levene's Test for Homogeneity of Variance (center = median)
      Df F value Pr(>F)
group  2   0.095 0.9107
       6               

One-way ANOVA Post-hoc Test Results (Tukey HSD):
  Tukey multiple comparisons of means
    95% family-wise confidence level

Fit: aov(formula = CD22 ~ Genotype, data = Fig_S7b)

$Genotype
                 diff       lwr       upr     p adj
B41HET-WT    -142.000 -837.0387  553.0387 0.8114139
B41KO-WT     1491.333  796.2946 2186.3721 0.0014346
B41KO-B41HET 1633.333  938.2946 2328.3721 0.0008804
