# Supplementary material for: Aurka-Bhlhe41 axis prevents premature aging-like microglial dysfunction and promotes remyelination
Source: Nat Commun. 2026 Mar 27;17:5238. doi: 10.1038/s41467-026-71014-w (PMC13260908; doi:10.1038/s41467-026-71014-w)
Supplement: Supplementary file 6 — Source Data [file 41467_2026_71014_MOESM6_ESM.zip › Source Data/Statistical Report/FigS7c_Statistics.txt]

FigS7c CD22c Statistics

Kruskal-Wallis H test:

 small sample size, use non-parametric Kruskal-Wallis H test .

	Kruskal-Wallis rank sum test

data:  CD22 by Genotype
Kruskal-Wallis chi-squared = 6.4889, df = 2, p-value = 0.03899


--------------------

Post-hoc Test Results (Dunn's Test with Bonferroni adjustment):
# A tibble: 3 × 9
  .y.   group1  group2     n1    n2 statistic      p  p.adj p.adj.signif
* <chr> <chr>   <chr>   <int> <int>     <dbl>  <dbl>  <dbl> <chr>       
1 CD22  WT      B41cHET     3     3      1.04 0.297  0.890  ns          
2 CD22  WT      B41cKO      3     3      2.53 0.0113 0.0338 *           
3 CD22  B41cHET B41cKO      3     3      1.49 0.136  0.408  ns          

===============================================

===============================================

===Alternative: One-way Anova==========
Call:
   aov(formula = CD22 ~ Genotype, data = Fig_S7c)

Terms:
                Genotype Residuals
Sum of Squares   9313418    596347
Deg. of Freedom        2         6

Residual standard error: 315.2636
Estimated effects may be unbalanced
            Df  Sum Sq Mean Sq F value   Pr(>F)    
Genotype     2 9313418 4656709   46.85 0.000218 ***
Residuals    6  596347   99391                     
---
Signif. codes:  0 ‘***’ 0.001 ‘**’ 0.01 ‘*’ 0.05 ‘.’ 0.1 ‘ ’ 1

Normality of Residuals (Shapiro-Wilk test):

	Shapiro-Wilk normality test

data:  residuals(model)
W = 0.97814, p-value = 0.954


Homogeneity of Variances (Levene's Test):
Levene's Test for Homogeneity of Variance (center = median)
      Df F value Pr(>F)
group  2  0.7484 0.5127
       6               

One-way ANOVA Post-hoc Test Results (Tukey HSD):
  Tukey multiple comparisons of means
    95% family-wise confidence level

Fit: aov(formula = CD22 ~ Genotype, data = Fig_S7c)

$Genotype
                    diff       lwr      upr     p adj
B41cHET-WT      294.3333 -495.4762 1084.143 0.5250227
B41cKO-WT      2290.0000 1500.1905 3079.809 0.0002762
B41cKO-B41cHET 1995.6667 1205.8572 2785.476 0.0005927
