# Supplementary material for: Aurka-Bhlhe41 axis prevents premature aging-like microglial dysfunction and promotes remyelination
Source: Nat Commun. 2026 Mar 27;17:5238. doi: 10.1038/s41467-026-71014-w (PMC13260908; doi:10.1038/s41467-026-71014-w)
Supplement: Supplementary file 6 — Source Data [file 41467_2026_71014_MOESM6_ESM.zip › Source Data/Statistical Report/FigS8a_Statistics.txt]

FigS8a AM_CD22 Statistics

Kruskal-Wallis H test:

 small sample size, use non-parametric Kruskal-Wallis H test .

	Kruskal-Wallis rank sum test

data:  AM_CD22 by Genotype
Kruskal-Wallis chi-squared = 0.35556, df = 2, p-value = 0.8371


--------------------

Post-hoc Test Results (Dunn's Test with Bonferroni adjustment):
# A tibble: 3 × 9
  .y.     group1 group2    n1    n2 statistic     p p.adj p.adj.signif
* <chr>   <chr>  <chr>  <int> <int>     <dbl> <dbl> <dbl> <chr>       
1 AM_CD22 WT     B41HET     3     3     0.298 0.766     1 ns          
2 AM_CD22 WT     B41KO      3     3     0.596 0.551     1 ns          
3 AM_CD22 B41HET B41KO      3     3     0.298 0.766     1 ns          

===============================================

===============================================

===Alternative: One-way Anova==========
Call:
   aov(formula = AM_CD22 ~ Genotype, data = Fig_S8a)

Terms:
                Genotype Residuals
Sum of Squares    682045   8937337
Deg. of Freedom        2         6

Residual standard error: 1220.474
Estimated effects may be unbalanced
            Df  Sum Sq Mean Sq F value Pr(>F)
Genotype     2  682045  341022   0.229  0.802
Residuals    6 8937337 1489556               

Normality of Residuals (Shapiro-Wilk test):

	Shapiro-Wilk normality test

data:  residuals(model)
W = 0.92672, p-value = 0.4507


Homogeneity of Variances (Levene's Test):
Levene's Test for Homogeneity of Variance (center = median)
      Df F value Pr(>F)
group  2  1.1197 0.3862
       6               

One-way ANOVA Post-hoc Test Results (Tukey HSD):
  Tukey multiple comparisons of means
    95% family-wise confidence level

Fit: aov(formula = AM_CD22 ~ Genotype, data = Fig_S8a)

$Genotype
                  diff       lwr      upr     p adj
B41HET-WT     641.6667 -2415.908 3699.241 0.8024592
B41KO-WT      500.3333 -2557.241 3557.908 0.8730428
B41KO-B41HET -141.3333 -3198.908 2916.241 0.9889920
