# Supplementary material for: Aurka-Bhlhe41 axis prevents premature aging-like microglial dysfunction and promotes remyelination
Source: Nat Commun. 2026 Mar 27;17:5238. doi: 10.1038/s41467-026-71014-w (PMC13260908; doi:10.1038/s41467-026-71014-w)
Supplement: Supplementary file 6 — Source Data [file 41467_2026_71014_MOESM6_ESM.zip › Source Data/Statistical Report/FigS9a_Statistics.txt]

FigS9a Aurka Statistics

Kruskal-Wallis H test:

 bounded data and small sample size (n = 3 per group), 
    use non-parametric Kruskal-Wallis H test .

	Kruskal-Wallis rank sum test

data:  Aurka by Genotype
Kruskal-Wallis chi-squared = 7.2, df = 2, p-value = 0.02732


--------------------

Post-hoc Test Results (Dunn's Test with Bonferroni adjustment):
# A tibble: 3 × 9
  .y.   group1    group2       n1    n2 statistic       p  p.adj p.adj.signif
* <chr> <chr>     <chr>     <int> <int>     <dbl>   <dbl>  <dbl> <chr>       
1 Aurka WT        AurkacHET     3     3     -1.34 0.180   0.539  ns          
2 Aurka WT        AurkacKO      3     3     -2.68 0.00729 0.0219 *           
3 Aurka AurkacHET AurkacKO      3     3     -1.34 0.180   0.539  ns          

===============================================
