# Supplementary material for: Aurka-Bhlhe41 axis prevents premature aging-like microglial dysfunction and promotes remyelination
Source: Nat Commun. 2026 Mar 27;17:5238. doi: 10.1038/s41467-026-71014-w (PMC13260908; doi:10.1038/s41467-026-71014-w)
Supplement: Supplementary file 6 — Source Data [file 41467_2026_71014_MOESM6_ESM.zip › Source Data/Statistical Report/FigS9b_Statistics.txt]

FigS9b Microglia Statistics

--Count data------

GLM with Poisson distribution:

Check for overdispersion:
Dispersion ratio: 0.13
No overdispersion detected.

Call:
glm(formula = Microglia ~ Genotype * CNS_Region, family = poisson(link = "log"), 
    data = Fig_S9b)

Deviance Residuals: 
     Min        1Q    Median        3Q       Max  
-0.76668  -0.23794  -0.02655   0.16000   0.98544  

Coefficients:
                                Estimate Std. Error z value Pr(>|z|)    
(Intercept)                     3.102342   0.106000  29.267  < 2e-16 ***
GenotypeAurkacKO               -0.094187   0.153563  -0.613  0.53965    
CNS_RegionCC                   -0.556811   0.175624  -3.170  0.00152 ** 
CNS_RegionCA1                  -0.198177   0.157907  -1.255  0.20947    
CNS_RegionCA3                  -0.463285   0.170567  -2.716  0.00660 ** 
CNS_RegionDG                   -0.298982   0.162442  -1.841  0.06569 .  
GenotypeAurkacKO:CNS_RegionCC  -0.008997   0.254811  -0.035  0.97183    
GenotypeAurkacKO:CNS_RegionCA1  0.080394   0.226206   0.355  0.72229    
GenotypeAurkacKO:CNS_RegionCA3  0.020079   0.246312   0.082  0.93503    
GenotypeAurkacKO:CNS_RegionDG   0.078920   0.232632   0.339  0.73442    
---
Signif. codes:  0 ‘***’ 0.001 ‘**’ 0.01 ‘*’ 0.05 ‘.’ 0.1 ‘ ’ 1

(Dispersion parameter for poisson family taken to be 1)

    Null deviance: 30.7984  on 39  degrees of freedom
Residual deviance:  3.9724  on 30  degrees of freedom
AIC: 208.53

Number of Fisher Scoring iterations: 4

Analysis of Deviance Table

Model: poisson, link: log

Response: Microglia

Terms added sequentially (first to last)


                    Df Deviance Resid. Df Resid. Dev  Pr(>Chi)    
NULL                                   39    30.7984              
Genotype             1   0.5546        38    30.2438    0.4564    
CNS_Region           4  26.0288        34     4.2150 3.122e-05 ***
Genotype:CNS_Region  4   0.2426        30     3.9724    0.9932    
---
Signif. codes:  0 ‘***’ 0.001 ‘**’ 0.01 ‘*’ 0.05 ‘.’ 0.1 ‘ ’ 1

-------------

Post-hoc Test Results (emmeans with Bonferroni adjustment):
CNS_Region = Cortex:
 contrast             estimate    SE  df z.ratio p.value
 AurkacHET - AurkacKO   0.0942 0.154 Inf   0.613  0.5396

CNS_Region = CC:
 contrast             estimate    SE  df z.ratio p.value
 AurkacHET - AurkacKO   0.1032 0.203 Inf   0.507  0.6118

CNS_Region = CA1:
 contrast             estimate    SE  df z.ratio p.value
 AurkacHET - AurkacKO   0.0138 0.166 Inf   0.083  0.9338

CNS_Region = CA3:
 contrast             estimate    SE  df z.ratio p.value
 AurkacHET - AurkacKO   0.0741 0.193 Inf   0.385  0.7004

CNS_Region = DG:
 contrast             estimate    SE  df z.ratio p.value
 AurkacHET - AurkacKO   0.0153 0.175 Inf   0.087  0.9304

Results are given on the log (not the response) scale. 
