# Supplementary material for: Aurka-Bhlhe41 axis prevents premature aging-like microglial dysfunction and promotes remyelination
Source: Nat Commun. 2026 Mar 27;17:5238. doi: 10.1038/s41467-026-71014-w (PMC13260908; doi:10.1038/s41467-026-71014-w)
Supplement: Supplementary file 6 — Source Data [file 41467_2026_71014_MOESM6_ESM.zip › Source Data/Statistical Report/FigS9c_Statistics.txt]

FigS9c Microglia Statistics

--Count data------

GLM with Poisson distribution:

Check for overdispersion:
Dispersion ratio: 0.17
No overdispersion detected.

Call:
glm(formula = Microglia ~ Genotype * CNS_Region, family = poisson(link = "log"), 
    data = Fig_S9c)

Deviance Residuals: 
    Min       1Q   Median       3Q      Max  
-0.8041  -0.2537   0.0000   0.1747   0.8299  

Coefficients:
                               Estimate Std. Error z value Pr(>|z|)    
(Intercept)                     3.39002    0.10600  31.981  < 2e-16 ***
GenotypeAurkacKO               -0.25453    0.16040  -1.587  0.11255    
CNS_RegionCC                   -0.53739    0.17455  -3.079  0.00208 ** 
CNS_RegionCA1                  -0.31425    0.16316  -1.926  0.05410 .  
CNS_RegionCA3                  -0.28394    0.16174  -1.756  0.07917 .  
CNS_RegionDG                   -0.18457    0.15732  -1.173  0.24071    
GenotypeAurkacKO:CNS_RegionCC   0.06449    0.26118   0.247  0.80498    
GenotypeAurkacKO:CNS_RegionCA1  0.05043    0.24491   0.206  0.83685    
GenotypeAurkacKO:CNS_RegionCA3  0.03882    0.24325   0.160  0.87320    
GenotypeAurkacKO:CNS_RegionDG  -0.04220    0.23963  -0.176  0.86021    
---
Signif. codes:  0 ‘***’ 0.001 ‘**’ 0.01 ‘*’ 0.05 ‘.’ 0.1 ‘ ’ 1

(Dispersion parameter for poisson family taken to be 1)

    Null deviance: 28.6905  on 29  degrees of freedom
Residual deviance:  3.3478  on 20  degrees of freedom
AIC: 168.95

Number of Fisher Scoring iterations: 4

Analysis of Deviance Table

Model: poisson, link: log

Response: Microglia

Terms added sequentially (first to last)


                    Df Deviance Resid. Df Resid. Dev Pr(>Chi)   
NULL                                   29    28.6905            
Genotype             1   8.6012        28    20.0893 0.003359 **
CNS_Region           4  16.5198        24     3.5695 0.002395 **
Genotype:CNS_Region  4   0.2217        20     3.3478 0.994293   
---
Signif. codes:  0 ‘***’ 0.001 ‘**’ 0.01 ‘*’ 0.05 ‘.’ 0.1 ‘ ’ 1

-------------

Post-hoc Test Results (emmeans with Bonferroni adjustment):
CNS_Region = Cortex:
 contrast             estimate    SE  df z.ratio p.value
 AurkacHET - AurkacKO    0.255 0.160 Inf   1.587  0.1126

CNS_Region = CC:
 contrast             estimate    SE  df z.ratio p.value
 AurkacHET - AurkacKO    0.190 0.206 Inf   0.922  0.3565

CNS_Region = CA1:
 contrast             estimate    SE  df z.ratio p.value
 AurkacHET - AurkacKO    0.204 0.185 Inf   1.103  0.2701

CNS_Region = CA3:
 contrast             estimate    SE  df z.ratio p.value
 AurkacHET - AurkacKO    0.216 0.183 Inf   1.180  0.2382

CNS_Region = DG:
 contrast             estimate    SE  df z.ratio p.value
 AurkacHET - AurkacKO    0.297 0.178 Inf   1.667  0.0956

Results are given on the log (not the response) scale. 
